# Supplementary material for: A ‘post-honeymoon’ measles epidemic in Burundi: mathematical model-based analysis and implications for vaccination timing
Source: PeerJ. 2016 Sep 15;4:e2476. doi: 10.7717/peerj.2476 (PMC5028774; doi:10.7717/peerj.2476)
Supplement: Data S1 [file peerj-04-2476-s001.zip]

Archive with 4 entries (4 files):
- codebook.txt
- mu.txt
- measles.csv
- chicken.csv
