# Supplementary material for: A ‘post-honeymoon’ measles epidemic in Burundi: mathematical model-based analysis and implications for vaccination timing
Source: PeerJ. 2016 Sep 15;4:e2476. doi: 10.7717/peerj.2476 (PMC5028774; doi:10.7717/peerj.2476)
Supplement: Data S1 [file peerj-04-2476-s001.zip › codebook.txt]

mu.txt : mortality file, to be read in by the main program.  this is
         the only input file for the main program.

measles.csv : measles empirical data.  tab-separated ASCII file.
              columns have one-line header.  -99 = missing count of measles cases.   

chicken.csv : same as measles.csv, but for chickenpox.

codebook.txt : this file.
