# Supplementary material for: A ‘post-honeymoon’ measles epidemic in Burundi: mathematical model-based analysis and implications for vaccination timing
Source: PeerJ. 2016 Sep 15;4:e2476. doi: 10.7717/peerj.2476 (PMC5028774; doi:10.7717/peerj.2476)
Supplement: Data S1 [file peerj-04-2476-s001.zip › mu.txt]

0.999406542300323331
0.999406542300323331
0.999406542300323331
0.999406542300323220
0.999406542300323442
0.999406542300323220
0.999406542300323331
0.999406542300323442
0.999406542300323331
0.999406542300323331
0.999406542300323220
0.999406542300323331
0.999406542300323442
0.999406542300323331
0.999406542300323331
0.999406542300323331
0.999406542300323331
0.999406542300323220
0.999406542300323331
0.999406542300323331
0.999406542300323331
0.999406542300323442
0.999406542300323220
0.999406542300323331
0.999406542300323442
0.999406542300323220
0.999406542300323331
0.999406542300323331
0.999406542300323442
0.999406542300323331
0.999406542300323331
0.999406542300323331
0.999406542300323331
0.999406542300323331
0.999406542300323442
0.999406542300323331
0.999406542300323220
0.999406542300323331
0.999406542300323442
0.999406542300323220
0.999406542300323442
0.999406542300323220
0.999406542300323442
0.999406542300323220
0.999406542300323331
0.999406542300323331
0.999406542300323220
0.999406542300323331
0.999406542300323442
0.999406542300323442
0.999406542300323220
0.999406542300323442
0.999406542300323220
0.999406542300323331
0.999406542300323331
0.999406542300323442
0.999406542300323331
0.999406542300323331
0.999406542300323331
0.999406542300323331
0.999406542300323331
0.999406542300323331
0.999406542300323331
0.999406542300323331
0.999406542300323442
0.999406542300323331
0.999406542300323331
0.999406542300323331
0.999406542300323331
0.999406542300323331
0.999406542300323442
0.999406542300323331
0.999406542300323220
0.999406542300323442
0.999406542300323331
0.999406542300323331
0.999406542300323331
0.999406542300323331
0.999406542300323442
0.999406542300323331
0.999406542300323331
0.999406542300323331
0.999406542300323331
0.999406542300323442
0.999406542300323331
0.999406542300323220
0.999406542300323331
0.999406542300323331
0.999406542300323331
0.999406542300323331
0.999406542300323331
0.999406542300323331
0.999406542300323442
0.999406542300323220
0.999406542300323331
0.999406542300323331
0.999406542300323442
0.999406542300323331
0.999406542300323331
0.999406542300323331
0.999406542300323331
0.999406542300323331
0.999406542300323442
0.999406542300323331
0.999406542300323331
0.999406542300323331
0.999406542300323220
0.999406542300323331
0.999406542300323331
0.999406542300323442
0.999406542300323442
0.999406542300323331
0.999406542300323220
0.999406542300323331
0.999406542300323442
0.999406542300323331
0.999406542300323331
0.999406542300323331
0.999406542300323331
0.999406542300323331
0.999406542300323331
0.999406542300323331
0.999406542300323442
0.999406542300323220
0.999406542300323331
0.999406542300323442
0.999406542300323331
0.999406542300323331
0.999406542300323220
0.999406542300323331
0.999406542300323442
0.999406542300323220
0.999406542300323331
0.999406542300323331
0.999406542300323553
0.999406542300323331
0.999406542300323442
0.999406542300323331
0.999406542300323220
0.999406542300323220
0.999406542300323331
0.999406542300323553
0.999406542300323220
0.999406542300323331
0.999406542300323331
0.999580881535131360
0.999755324294338110
0.999755324294338110
0.999755324294338110
0.999755324294338110
0.999755324294338110
0.999755324294338221
0.999755324294337999
0.999755324294338110
0.999755324294338110
0.999755324294338110
0.999755324294337999
0.999755324294338221
0.999755324294338110
0.999755324294338110
0.999755324294337999
0.999755324294338221
0.999755324294338110
0.999755324294337999
0.999755324294338110
0.999755324294338110
0.999755324294338110
0.999755324294338221
0.999755324294337999
0.999755324294338110
0.999755324294338221
0.999755324294338110
0.999755324294337999
0.999755324294338221
0.999755324294338110
0.999755324294338110
0.999755324294338110
0.999755324294338110
0.999755324294337999
0.999755324294338110
0.999755324294337999
0.999755324294338221
0.999755324294337999
0.999755324294338221
0.999755324294338221
0.999755324294338221
0.999755324294338110
0.999755324294338110
0.999755324294338110
0.999755324294337999
0.999755324294338221
0.999755324294338110
0.999755324294338110
0.999755324294338110
0.999755324294337999
0.999755324294338110
0.999755324294338221
0.999755324294337999
0.999755324294338110
0.999755324294338110
0.999755324294338110
0.999755324294337999
0.999755324294338110
0.999755324294338110
0.999755324294338221
0.999755324294337999
0.999755324294338110
0.999755324294338221
0.999755324294338221
0.999755324294337999
0.999755324294338110
0.999755324294338110
0.999755324294338110
0.999755324294338110
0.999755324294337999
0.999755324294338110
0.999755324294338110
0.999755324294338221
0.999755324294337999
0.999755324294338110
0.999755324294338221
0.999755324294338110
0.999755324294338110
0.999755324294337999
0.999755324294338110
0.999755324294338110
0.999755324294338110
0.999755324294338110
0.999755324294338110
0.999755324294338110
0.999755324294338110
0.999755324294338110
0.999755324294338110
0.999755324294338110
0.999755324294337999
0.999755324294338110
0.999755324294337999
0.999755324294338221
0.999755324294338110
0.999755324294338110
0.999755324294338221
0.999755324294338110
0.999755324294337999
0.999755324294338221
0.999755324294338221
0.999755324294338110
0.999755324294337999
0.999755324294338110
0.999755324294337999
0.999755324294338110
0.999755324294338221
0.999755324294338221
0.999755324294338110
0.999755324294338110
0.999755324294338110
0.999755324294337999
0.999755324294337999
0.999755324294338110
0.999755324294338110
0.999755324294338110
0.999755324294338110
0.999755324294337999
0.999755324294338110
0.999755324294338110
0.999755324294338221
0.999755324294337999
0.999755324294338110
0.999755324294338221
0.999755324294338110
0.999755324294338110
0.999755324294338110
0.999755324294338110
0.999755324294337999
0.999755324294338110
0.999755324294338110
0.999755324294338110
0.999755324294337999
0.999755324294338332
0.999755324294337999
0.999755324294338221
0.999755324294338110
0.999755324294337999
0.999755324294338110
0.999755324294338110
0.999755324294338221
0.999755324294337999
0.999755324294337999
0.999755324294338221
0.999755324294338110
0.999755324294338221
0.999755324294338221
0.999795064271560174
0.999834813974569081
0.999834813974569081
0.999834813974569081
0.999834813974569192
0.999834813974569081
0.999834813974569081
0.999834813974569081
0.999834813974569081
0.999834813974569192
0.999834813974569081
0.999834813974569192
0.999834813974569081
0.999834813974569081
0.999834813974569192
0.999834813974568970
0.999834813974569081
0.999834813974569303
0.999834813974569081
0.999834813974569081
0.999834813974569081
0.999834813974569081
0.999834813974569192
0.999834813974569192
0.999834813974568970
0.999834813974569081
0.999834813974569192
0.999834813974569303
0.999834813974568970
0.999834813974569192
0.999834813974569081
0.999834813974569081
0.999834813974569192
0.999834813974569081
0.999834813974569192
0.999834813974569081
0.999834813974569192
0.999834813974569081
0.999834813974569192
0.999834813974568970
0.999834813974569081
0.999834813974569192
0.999834813974569081
0.999834813974569081
0.999834813974568970
0.999834813974569303
0.999834813974569081
0.999834813974569081
0.999834813974568970
0.999834813974569192
0.999834813974568970
0.999834813974569192
0.999834813974569192
0.999834813974568970
0.999834813974569081
0.999834813974569081
0.999834813974569192
0.999834813974569192
0.999834813974568970
0.999834813974569081
0.999834813974569192
0.999834813974569192
0.999834813974568970
0.999834813974568970
0.999834813974569192
0.999834813974569192
0.999834813974569192
0.999834813974569081
0.999834813974569081
0.999834813974569081
0.999834813974569192
0.999834813974569081
0.999834813974569081
0.999834813974569081
0.999834813974569192
0.999834813974569081
0.999834813974569081
0.999834813974569081
0.999834813974569081
0.999834813974569192
0.999834813974569081
0.999834813974569081
0.999834813974569192
0.999834813974568970
0.999834813974569303
0.999834813974569081
0.999834813974569081
0.999834813974568970
0.999834813974569081
0.999834813974569192
0.999834813974569081
0.999834813974568970
0.999834813974569192
0.999834813974569192
0.999834813974569081
0.999834813974569081
0.999834813974569192
0.999834813974568970
0.999834813974569081
0.999834813974569081
0.999834813974569303
0.999834813974569081
0.999834813974569081
0.999834813974569081
0.999834813974569081
0.999834813974569081
0.999834813974569192
0.999834813974569081
0.999834813974569081
0.999834813974569192
0.999834813974569192
0.999834813974568970
0.999834813974569081
0.999834813974569081
0.999834813974569081
0.999834813974569192
0.999834813974569192
0.999834813974569081
0.999834813974569081
0.999834813974568970
0.999834813974569303
0.999834813974568970
0.999834813974569081
0.999834813974569192
0.999834813974569081
0.999834813974569081
0.999834813974569081
0.999834813974569192
0.999834813974569192
0.999834813974569081
0.999834813974569081
0.999834813974569081
0.999834813974569081
0.999834813974569192
0.999834813974569081
0.999834813974569081
0.999834813974569081
0.999834813974569081
0.999834813974569192
0.999834813974568970
0.999834813974569081
0.999834813974569192
0.999834813974569081
0.999834813974569081
0.999834813974569081
0.999834813974569081
0.999851803037845044
0.999868794907940561
0.999868794907940450
0.999868794907940450
0.999868794907940672
0.999868794907940450
0.999868794907940450
0.999868794907940561
0.999868794907940450
0.999868794907940561
0.999868794907940561
0.999868794907940561
0.999868794907940561
0.999868794907940339
0.999868794907940450
0.999868794907940561
0.999868794907940561
0.999868794907940561
0.999868794907940450
0.999868794907940450
0.999868794907940561
0.999868794907940561
0.999868794907940450
0.999868794907940561
0.999868794907940450
0.999868794907940561
0.999868794907940561
0.999868794907940561
0.999868794907940450
0.999868794907940450
0.999868794907940450
0.999868794907940561
0.999868794907940450
0.999868794907940561
0.999868794907940450
0.999868794907940450
0.999868794907940561
0.999868794907940450
0.999868794907940561
0.999868794907940450
0.999868794907940450
0.999868794907940561
0.999868794907940450
0.999868794907940450
0.999868794907940561
0.999868794907940561
0.999868794907940450
0.999868794907940450
0.999868794907940561
0.999868794907940561
0.999868794907940339
0.999868794907940450
0.999868794907940561
0.999868794907940561
0.999868794907940450
0.999868794907940672
0.999868794907940561
0.999868794907940450
0.999868794907940561
0.999868794907940450
0.999868794907940450
0.999868794907940450
0.999868794907940561
0.999868794907940450
0.999868794907940672
0.999868794907940561
0.999868794907940450
0.999868794907940450
0.999868794907940450
0.999868794907940450
0.999868794907940561
0.999868794907940561
0.999868794907940561
0.999868794907940450
0.999868794907940450
0.999868794907940561
0.999868794907940450
0.999868794907940450
0.999868794907940450
0.999868794907940561
0.999868794907940561
0.999868794907940561
0.999868794907940450
0.999868794907940450
0.999868794907940450
0.999868794907940561
0.999868794907940672
0.999868794907940450
0.999868794907940561
0.999868794907940450
0.999868794907940561
0.999868794907940450
0.999868794907940672
0.999868794907940450
0.999868794907940561
0.999868794907940561
0.999868794907940339
0.999868794907940561
0.999868794907940450
0.999868794907940561
0.999868794907940450
0.999868794907940450
0.999868794907940561
0.999868794907940672
0.999868794907940339
0.999868794907940450
0.999868794907940561
0.999868794907940450
0.999868794907940450
0.999868794907940561
0.999868794907940561
0.999868794907940450
0.999868794907940450
0.999868794907940672
0.999868794907940450
0.999868794907940450
0.999868794907940450
0.999868794907940450
0.999868794907940561
0.999868794907940561
0.999868794907940450
0.999868794907940561
0.999868794907940561
0.999868794907940339
0.999868794907940561
0.999868794907940450
0.999868794907940561
0.999868794907940450
0.999868794907940450
0.999868794907940561
0.999868794907940450
0.999868794907940561
0.999868794907940561
0.999868794907940450
0.999868794907940450
0.999868794907940561
0.999868794907940450
0.999868794907940561
0.999868794907940561
0.999868794907940450
0.999868794907940450
0.999868794907940561
0.999868794907940450
0.999868794907940450
0.999868794907940561
0.999868794907940561
0.999882378126053073
0.999895963126586684
0.999895963126586795
0.999895963126586684
0.999895963126586906
0.999895963126586573
0.999895963126586795
0.999895963126586906
0.999895963126586684
0.999895963126586684
0.999895963126586684
0.999895963126586795
0.999895963126586795
0.999895963126586795
0.999895963126586795
0.999895963126586795
0.999895963126586684
0.999895963126586684
0.999895963126586795
0.999895963126586795
0.999895963126586684
0.999895963126586684
0.999895963126586906
0.999895963126586684
0.999895963126586795
0.999895963126586795
0.999895963126586795
0.999895963126586573
0.999895963126586906
0.999895963126586684
0.999895963126586906
0.999895963126586684
0.999895963126586795
0.999895963126586684
0.999895963126586795
0.999895963126586795
0.999895963126586684
0.999895963126586906
0.999895963126586684
0.999895963126586906
0.999895963126586684
0.999895963126586906
0.999895963126586684
0.999895963126586795
0.999895963126586684
0.999895963126586906
0.999895963126586684
0.999895963126586684
0.999895963126586795
0.999895963126586795
0.999895963126586684
0.999895963126586795
0.999895963126586684
0.999895963126586684
0.999895963126586795
0.999895963126586906
0.999895963126586684
0.999895963126586795
0.999895963126586684
0.999895963126586795
0.999895963126586795
0.999895963126586684
0.999895963126586684
0.999895963126586795
0.999895963126586684
0.999895963126586906
0.999895963126586795
0.999895963126586684
0.999895963126586795
0.999895963126586795
0.999895963126586795
0.999895963126586684
0.999895963126586795
0.999895963126586795
0.999895963126586573
0.999895963126586906
0.999895963126586795
0.999895963126586684
0.999895963126586906
0.999895963126586795
0.999895963126586795
0.999895963126586795
0.999895963126586795
0.999895963126586795
0.999895963126586795
0.999895963126586573
0.999895963126586906
0.999895963126586795
0.999895963126586684
0.999895963126586906
0.999895963126586684
0.999895963126586684
0.999895963126586684
0.999895963126586684
0.999895963126586795
0.999895963126586795
0.999895963126586795
0.999895963126586684
0.999895963126586906
0.999895963126586684
0.999895963126586795
0.999895963126586684
0.999895963126586684
0.999895963126586795
0.999895963126586684
0.999895963126586795
0.999895963126586684
0.999895963126586795
0.999895963126586795
0.999895963126586795
0.999895963126586684
0.999895963126586795
0.999895963126586795
0.999895963126586795
0.999895963126586795
0.999895963126586684
0.999895963126586684
0.999895963126586684
0.999895963126586795
0.999895963126586795
0.999895963126586795
0.999895963126586684
0.999895963126586795
0.999895963126586795
0.999895963126586684
0.999895963126586684
0.999895963126586795
0.999895963126586795
0.999895963126586795
0.999895963126586684
0.999895963126586795
0.999895963126586684
0.999895963126586795
0.999895963126586795
0.999895963126586795
0.999895963126586795
0.999895963126586795
0.999895963126586573
0.999895963126586795
0.999895963126586795
0.999895963126586795
0.999895963126586795
0.999895963126586684
0.999895963126586795
0.999895963126586684
0.999895963126586906
0.999905580079678669
0.999915198033392238
0.999915198033392127
0.999915198033392238
0.999915198033392238
0.999915198033392238
0.999915198033392127
0.999915198033392461
0.999915198033392238
0.999915198033392127
0.999915198033392238
0.999915198033392127
0.999915198033392238
0.999915198033392350
0.999915198033392238
0.999915198033392127
0.999915198033392350
0.999915198033392127
0.999915198033392238
0.999915198033392238
0.999915198033392127
0.999915198033392127
0.999915198033392238
0.999915198033392350
0.999915198033392127
0.999915198033392238
0.999915198033392350
0.999915198033392238
0.999915198033392350
0.999915198033392238
0.999915198033392238
0.999915198033392016
0.999915198033392238
0.999915198033392238
0.999915198033392238
0.999915198033392238
0.999915198033392238
0.999915198033392238
0.999915198033392127
0.999915198033392350
0.999915198033392238
0.999915198033392127
0.999915198033392238
0.999915198033392238
0.999915198033392238
0.999915198033392127
0.999915198033392238
0.999915198033392238
0.999915198033392238
0.999915198033392238
0.999915198033392238
0.999915198033392127
0.999915198033392238
0.999915198033392350
0.999915198033392238
0.999915198033392350
0.999915198033392238
0.999915198033392127
0.999915198033392238
0.999915198033392238
0.999915198033392238
0.999915198033392238
0.999915198033392238
0.999915198033392238
0.999915198033392350
0.999915198033392238
0.999915198033392127
0.999915198033392127
0.999915198033392350
0.999915198033392238
0.999915198033392127
0.999915198033392238
0.999915198033392127
0.999915198033392238
0.999915198033392238
0.999915198033392238
0.999915198033392127
0.999915198033392350
0.999915198033392238
0.999915198033392350
0.999915198033392238
0.999915198033392127
0.999915198033392238
0.999915198033392238
0.999915198033392238
0.999915198033392350
0.999915198033392127
0.999915198033392127
0.999915198033392127
0.999915198033392350
0.999915198033392238
0.999915198033392238
0.999915198033392127
0.999915198033392238
0.999915198033392127
0.999915198033392238
0.999915198033392238
0.999915198033392238
0.999915198033392238
0.999915198033392238
0.999915198033392350
0.999915198033392238
0.999915198033392016
0.999915198033392350
0.999915198033392238
0.999915198033392127
0.999915198033392238
0.999915198033392238
0.999915198033392127
0.999915198033392350
0.999915198033392127
0.999915198033392238
0.999915198033392350
0.999915198033392127
0.999915198033392127
0.999915198033392350
0.999915198033392238
0.999915198033392127
0.999915198033392238
0.999915198033392238
0.999915198033392350
0.999915198033392238
0.999915198033392238
0.999915198033392127
0.999915198033392238
0.999915198033392238
0.999915198033392350
0.999915198033392127
0.999915198033392238
0.999915198033392238
0.999915198033392238
0.999915198033392127
0.999915198033392461
0.999915198033392127
0.999915198033392127
0.999915198033392350
0.999915198033392238
0.999915198033392238
0.999915198033392238
0.999915198033392238
0.999915198033392238
0.999915198033392127
0.999915198033392350
0.999915198033392127
0.999915198033392238
0.999915198033392127
0.999921983155053873
0.999928768852155980
0.999928768852155869
0.999928768852155869
0.999928768852156091
0.999928768852155869
0.999928768852155869
0.999928768852155869
0.999928768852155980
0.999928768852155869
0.999928768852155869
0.999928768852155869
0.999928768852155758
0.999928768852156091
0.999928768852155869
0.999928768852155869
0.999928768852155869
0.999928768852156091
0.999928768852155758
0.999928768852155758
0.999928768852155980
0.999928768852155869
0.999928768852155980
0.999928768852155869
0.999928768852155869
0.999928768852155869
0.999928768852155869
0.999928768852155869
0.999928768852155980
0.999928768852155869
0.999928768852155869
0.999928768852155869
0.999928768852155758
0.999928768852155980
0.999928768852155980
0.999928768852155980
0.999928768852155869
0.999928768852155869
0.999928768852155758
0.999928768852155980
0.999928768852155869
0.999928768852155869
0.999928768852155869
0.999928768852155869
0.999928768852156091
0.999928768852155758
0.999928768852155869
0.999928768852155869
0.999928768852155869
0.999928768852155980
0.999928768852155869
0.999928768852155980
0.999928768852155869
0.999928768852155869
0.999928768852155980
0.999928768852155869
0.999928768852155980
0.999928768852155869
0.999928768852155869
0.999928768852155869
0.999928768852155758
0.999928768852155980
0.999928768852155869
0.999928768852155869
0.999928768852155980
0.999928768852155758
0.999928768852155869
0.999928768852155980
0.999928768852155980
0.999928768852155980
0.999928768852155869
0.999928768852155758
0.999928768852155869
0.999928768852155869
0.999928768852155869
0.999928768852155869
0.999928768852155980
0.999928768852155758
0.999928768852155869
0.999928768852155869
0.999928768852155980
0.999928768852155869
0.999928768852155869
0.999928768852155869
0.999928768852155869
0.999928768852155758
0.999928768852155758
0.999928768852156091
0.999928768852155758
0.999928768852155869
0.999928768852155980
0.999928768852155980
0.999928768852155869
0.999928768852155758
0.999928768852155869
0.999928768852155869
0.999928768852155869
0.999928768852155869
0.999928768852155869
0.999928768852155869
0.999928768852155980
0.999928768852155869
0.999928768852155869
0.999928768852155758
0.999928768852155869
0.999928768852155869
0.999928768852155980
0.999928768852155869
0.999928768852155869
0.999928768852155869
0.999928768852155980
0.999928768852155869
0.999928768852155869
0.999928768852155869
0.999928768852155869
0.999928768852155980
0.999928768852155758
0.999928768852155980
0.999928768852155758
0.999928768852156091
0.999928768852155980
0.999928768852155758
0.999928768852155758
0.999928768852155869
0.999928768852156091
0.999928768852155758
0.999928768852155869
0.999928768852155980
0.999928768852155980
0.999928768852155758
0.999928768852155869
0.999928768852155980
0.999928768852155980
0.999928768852155758
0.999928768852155980
0.999928768852155758
0.999928768852155980
0.999928768852155758
0.999928768852155869
0.999928768852155869
0.999928768852155980
0.999928768852155980
0.999928768852155869
0.999928768852155980
0.999928768852155758
0.999928768852155980
0.999934398214233577
0.999940027977326062
0.999940027977326062
0.999940027977326062
0.999940027977325840
0.999940027977325951
0.999940027977325951
0.999940027977325951
0.999940027977325951
0.999940027977325951
0.999940027977325951
0.999940027977325951
0.999940027977326062
0.999940027977325951
0.999940027977325951
0.999940027977325951
0.999940027977325951
0.999940027977325951
0.999940027977325951
0.999940027977325951
0.999940027977326062
0.999940027977325840
0.999940027977326062
0.999940027977325951
0.999940027977325951
0.999940027977325951
0.999940027977325951
0.999940027977325951
0.999940027977325951
0.999940027977325951
0.999940027977325951
0.999940027977326062
0.999940027977326062
0.999940027977325840
0.999940027977326062
0.999940027977326062
0.999940027977325951
0.999940027977326062
0.999940027977326062
0.999940027977325840
0.999940027977325951
0.999940027977325840
0.999940027977326062
0.999940027977325840
0.999940027977326062
0.999940027977326062
0.999940027977325840
0.999940027977325951
0.999940027977325951
0.999940027977326062
0.999940027977325951
0.999940027977326062
0.999940027977325840
0.999940027977325951
0.999940027977326173
0.999940027977325840
0.999940027977326062
0.999940027977326062
0.999940027977325951
0.999940027977326062
0.999940027977325951
0.999940027977325951
0.999940027977326062
0.999940027977325951
0.999940027977325840
0.999940027977326173
0.999940027977325951
0.999940027977325840
0.999940027977326062
0.999940027977325951
0.999940027977325840
0.999940027977325951
0.999940027977326062
0.999940027977325951
0.999940027977325951
0.999940027977325951
0.999940027977325951
0.999940027977325951
0.999940027977326062
0.999940027977325951
0.999940027977325840
0.999940027977326062
0.999940027977326062
0.999940027977325840
0.999940027977325951
0.999940027977325951
0.999940027977325951
0.999940027977325951
0.999940027977326062
0.999940027977325951
0.999940027977325951
0.999940027977326062
0.999940027977325840
0.999940027977326173
0.999940027977325840
0.999940027977325951
0.999940027977326062
0.999940027977325840
0.999940027977325951
0.999940027977326062
0.999940027977325951
0.999940027977325951
0.999940027977325951
0.999940027977325951
0.999940027977325951
0.999940027977325951
0.999940027977325951
0.999940027977325840
0.999940027977325951
0.999940027977326062
0.999940027977325951
0.999940027977325951
0.999940027977325951
0.999940027977326062
0.999940027977325951
0.999940027977325840
0.999940027977325951
0.999940027977326062
0.999940027977326062
0.999940027977325840
0.999940027977325951
0.999940027977326062
0.999940027977326062
0.999940027977325951
0.999940027977325840
0.999940027977325951
0.999940027977326062
0.999940027977325840
0.999940027977326062
0.999940027977325840
0.999940027977326062
0.999940027977326062
0.999940027977325951
0.999940027977325951
0.999940027977325951
0.999940027977325951
0.999940027977325951
0.999940027977325840
0.999940027977326173
0.999940027977325840
0.999940027977325840
0.999940027977326062
0.999940027977326062
0.999940027977325840
0.999940027977325951
0.999940027977326062
0.999944536811466334
0.999949045916026735
0.999949045916026957
0.999949045916026957
0.999949045916026957
0.999949045916026735
0.999949045916026957
0.999949045916026846
0.999949045916026957
0.999949045916026735
0.999949045916026846
0.999949045916026846
0.999949045916026957
0.999949045916026846
0.999949045916026846
0.999949045916026846
0.999949045916026957
0.999949045916026735
0.999949045916026846
0.999949045916026846
0.999949045916026957
0.999949045916026735
0.999949045916026846
0.999949045916026957
0.999949045916026846
0.999949045916026624
0.999949045916027068
0.999949045916026846
0.999949045916026846
0.999949045916026846
0.999949045916026846
0.999949045916026846
0.999949045916026846
0.999949045916026735
0.999949045916026957
0.999949045916026846
0.999949045916026957
0.999949045916026846
0.999949045916026846
0.999949045916027068
0.999949045916026735
0.999949045916026735
0.999949045916026735
0.999949045916026846
0.999949045916026957
0.999949045916026846
0.999949045916026846
0.999949045916026846
0.999949045916026846
0.999949045916026957
0.999949045916026846
0.999949045916026846
0.999949045916026846
0.999949045916026846
0.999949045916026624
0.999949045916026846
0.999949045916026846
0.999949045916027068
0.999949045916026735
0.999949045916026846
0.999949045916026846
0.999949045916026846
0.999949045916026735
0.999949045916026957
0.999949045916026957
0.999949045916026735
0.999949045916026846
0.999949045916026957
0.999949045916026957
0.999949045916026735
0.999949045916026846
0.999949045916026957
0.999949045916026735
0.999949045916026846
0.999949045916026957
0.999949045916026846
0.999949045916026846
0.999949045916026957
0.999949045916026846
0.999949045916026957
0.999949045916026957
0.999949045916026846
0.999949045916026735
0.999949045916026957
0.999949045916026735
0.999949045916026957
0.999949045916026846
0.999949045916026957
0.999949045916026957
0.999949045916026735
0.999949045916026846
0.999949045916026957
0.999949045916026846
0.999949045916026735
0.999949045916026735
0.999949045916027068
0.999949045916026735
0.999949045916026846
0.999949045916026957
0.999949045916026735
0.999949045916026957
0.999949045916026957
0.999949045916026624
0.999949045916026846
0.999949045916026957
0.999949045916026846
0.999949045916026846
0.999949045916026957
0.999949045916026735
0.999949045916027068
0.999949045916026846
0.999949045916026846
0.999949045916026957
0.999949045916026735
0.999949045916026846
0.999949045916026846
0.999949045916026957
0.999949045916026735
0.999949045916026957
0.999949045916026846
0.999949045916026957
0.999949045916026846
0.999949045916026624
0.999949045916026957
0.999949045916026957
0.999949045916026846
0.999949045916026957
0.999949045916026846
0.999949045916026735
0.999949045916026957
0.999949045916026957
0.999949045916026735
0.999949045916026957
0.999949045916026735
0.999949045916026957
0.999949045916026846
0.999949045916026735
0.999949045916026846
0.999949045916026957
0.999949045916026735
0.999949045916026957
0.999949045916026957
0.999949045916026846
0.999949045916026735
0.999949045916026846
0.999949045916026846
0.999952494531126224
0.999955943321955698
0.999955943321955809
0.999955943321955809
0.999955943321955698
0.999955943321955587
0.999955943321955698
0.999955943321955587
0.999955943321955920
0.999955943321955698
0.999955943321955698
0.999955943321955809
0.999955943321955920
0.999955943321955698
0.999955943321955809
0.999955943321955698
0.999955943321955698
0.999955943321955809
0.999955943321955698
0.999955943321955587
0.999955943321955809
0.999955943321955698
0.999955943321955809
0.999955943321955698
0.999955943321955809
0.999955943321955587
0.999955943321955698
0.999955943321955698
0.999955943321955809
0.999955943321955809
0.999955943321955698
0.999955943321955698
0.999955943321955920
0.999955943321955587
0.999955943321955698
0.999955943321955809
0.999955943321955476
0.999955943321955809
0.999955943321955698
0.999955943321955809
0.999955943321955809
0.999955943321955698
0.999955943321955698
0.999955943321955698
0.999955943321955809
0.999955943321955698
0.999955943321955587
0.999955943321955809
0.999955943321955809
0.999955943321955698
0.999955943321955587
0.999955943321955809
0.999955943321955698
0.999955943321955809
0.999955943321955698
0.999955943321955809
0.999955943321955587
0.999955943321955920
0.999955943321955698
0.999955943321955698
0.999955943321955698
0.999955943321955809
0.999955943321955587
0.999955943321955809
0.999955943321955698
0.999955943321955809
0.999955943321955698
0.999955943321955698
0.999955943321955698
0.999955943321955698
0.999955943321955587
0.999955943321955920
0.999955943321955698
0.999955943321955698
0.999955943321955587
0.999955943321955809
0.999955943321955809
0.999955943321955698
0.999955943321955809
0.999955943321955587
0.999955943321955698
0.999955943321955698
0.999955943321955698
0.999955943321955698
0.999955943321955809
0.999955943321955587
0.999955943321955809
0.999955943321955587
0.999955943321955698
0.999955943321955698
0.999955943321955809
0.999955943321955698
0.999955943321955698
0.999955943321955698
0.999955943321955698
0.999955943321955698
0.999955943321955809
0.999955943321955698
0.999955943321955698
0.999955943321955809
0.999955943321955698
0.999955943321955587
0.999955943321955698
0.999955943321955698
0.999955943321955698
0.999955943321955809
0.999955943321955809
0.999955943321955698
0.999955943321955809
0.999955943321955698
0.999955943321955698
0.999955943321955587
0.999955943321955920
0.999955943321955587
0.999955943321955698
0.999955943321955698
0.999955943321955920
0.999955943321955587
0.999955943321955809
0.999955943321955587
0.999955943321955809
0.999955943321955920
0.999955943321955476
0.999955943321955809
0.999955943321955587
0.999955943321955698
0.999955943321955809
0.999955943321955698
0.999955943321955698
0.999955943321955698
0.999955943321955809
0.999955943321955809
0.999955943321955698
0.999955943321955698
0.999955943321955809
0.999955943321955698
0.999955943321955698
0.999955943321955698
0.999955943321955809
0.999955943321955587
0.999955943321955698
0.999955943321955698
0.999955943321955809
0.999955943321955698
0.999955943321955809
0.999955943321955809
0.999958405356117241
0.999960867498752792
0.999960867498752903
0.999960867498752681
0.999960867498752570
0.999960867498752903
0.999960867498752570
0.999960867498752681
0.999960867498752792
0.999960867498752792
0.999960867498752681
0.999960867498752681
0.999960867498752681
0.999960867498752792
0.999960867498752792
0.999960867498752681
0.999960867498752792
0.999960867498752792
0.999960867498752903
0.999960867498752570
0.999960867498752903
0.999960867498752570
0.999960867498752792
0.999960867498752681
0.999960867498752681
0.999960867498752903
0.999960867498752681
0.999960867498752792
0.999960867498752792
0.999960867498752792
0.999960867498752681
0.999960867498752681
0.999960867498752792
0.999960867498752903
0.999960867498752681
0.999960867498752570
0.999960867498752681
0.999960867498752903
0.999960867498752570
0.999960867498752903
0.999960867498752903
0.999960867498752681
0.999960867498752681
0.999960867498752792
0.999960867498752570
0.999960867498752681
0.999960867498752903
0.999960867498752681
0.999960867498752681
0.999960867498752903
0.999960867498752570
0.999960867498752681
0.999960867498752681
0.999960867498752792
0.999960867498752792
0.999960867498752792
0.999960867498752681
0.999960867498752681
0.999960867498752792
0.999960867498752681
0.999960867498752903
0.999960867498752570
0.999960867498752681
0.999960867498752792
0.999960867498752903
0.999960867498752792
0.999960867498752681
0.999960867498752681
0.999960867498752681
0.999960867498752792
0.999960867498752792
0.999960867498752792
0.999960867498752681
0.999960867498752792
0.999960867498752681
0.999960867498752681
0.999960867498752792
0.999960867498752903
0.999960867498752681
0.999960867498752681
0.999960867498752570
0.999960867498752792
0.999960867498752681
0.999960867498752681
0.999960867498752792
0.999960867498752681
0.999960867498752792
0.999960867498752681
0.999960867498752681
0.999960867498752792
0.999960867498752792
0.999960867498752792
0.999960867498752681
0.999960867498752681
0.999960867498752792
0.999960867498752681
0.999960867498752792
0.999960867498752792
0.999960867498752681
0.999960867498752681
0.999960867498752792
0.999960867498752792
0.999960867498752792
0.999960867498752681
0.999960867498752681
0.999960867498752792
0.999960867498752681
0.999960867498752681
0.999960867498752792
0.999960867498752792
0.999960867498752570
0.999960867498752681
0.999960867498752792
0.999960867498752792
0.999960867498752570
0.999960867498752903
0.999960867498752792
0.999960867498752681
0.999960867498752681
0.999960867498752792
0.999960867498752681
0.999960867498752681
0.999960867498752792
0.999960867498752792
0.999960867498752681
0.999960867498752681
0.999960867498752792
0.999960867498752681
0.999960867498752792
0.999960867498752570
0.999960867498752792
0.999960867498752681
0.999960867498752681
0.999960867498752792
0.999960867498752570
0.999960867498752792
0.999960867498752792
0.999960867498752681
0.999960867498752792
0.999960867498752792
0.999960867498752792
0.999960867498752792
0.999960867498752792
0.999960867498752681
0.999960867498752681
0.999960867498752792
0.999962429719310042
0.999963992001003166
0.999963992001003277
0.999963992001003166
0.999963992001003166
0.999963992001003388
0.999963992001003277
0.999963992001003277
0.999963992001003388
0.999963992001003166
0.999963992001003166
0.999963992001003277
0.999963992001003388
0.999963992001003055
0.999963992001003499
0.999963992001003166
0.999963992001003277
0.999963992001003277
0.999963992001003277
0.999963992001003166
0.999963992001003388
0.999963992001003166
0.999963992001003277
0.999963992001003388
0.999963992001003166
0.999963992001003277
0.999963992001003277
0.999963992001003388
0.999963992001003166
0.999963992001003277
0.999963992001003277
0.999963992001003388
0.999963992001003055
0.999963992001003277
0.999963992001003277
0.999963992001003166
0.999963992001003388
0.999963992001003166
0.999963992001003277
0.999963992001003277
0.999963992001003277
0.999963992001003277
0.999963992001003166
0.999963992001003277
0.999963992001003277
0.999963992001003166
0.999963992001003388
0.999963992001003277
0.999963992001003166
0.999963992001003277
0.999963992001003388
0.999963992001003166
0.999963992001003166
0.999963992001003166
0.999963992001003388
0.999963992001003166
0.999963992001003277
0.999963992001003388
0.999963992001003388
0.999963992001003166
0.999963992001003277
0.999963992001003277
0.999963992001003166
0.999963992001003277
0.999963992001003277
0.999963992001003277
0.999963992001003055
0.999963992001003388
0.999963992001003388
0.999963992001003277
0.999963992001003277
0.999963992001003166
0.999963992001003388
0.999963992001003166
0.999963992001003277
0.999963992001003277
0.999963992001003277
0.999963992001003388
0.999963992001003055
0.999963992001003388
0.999963992001003277
0.999963992001003166
0.999963992001003388
0.999963992001003166
0.999963992001003277
0.999963992001003388
0.999963992001003055
0.999963992001003388
0.999963992001003166
0.999963992001003277
0.999963992001003277
0.999963992001003166
0.999963992001003277
0.999963992001003277
0.999963992001003166
0.999963992001003277
0.999963992001003277
0.999963992001003277
0.999963992001003277
0.999963992001003388
0.999963992001003166
0.999963992001003277
0.999963992001003166
0.999963992001003277
0.999963992001003277
0.999963992001003388
0.999963992001003166
0.999963992001003166
0.999963992001003277
0.999963992001003388
0.999963992001003166
0.999963992001003277
0.999963992001003277
0.999963992001003277
0.999963992001003166
0.999963992001003277
0.999963992001003166
0.999963992001003277
0.999963992001003277
0.999963992001003166
0.999963992001003388
0.999963992001003277
0.999963992001003166
0.999963992001003277
0.999963992001003166
0.999963992001003277
0.999963992001003277
0.999963992001003166
0.999963992001003277
0.999963992001003277
0.999963992001003277
0.999963992001003277
0.999963992001003388
0.999963992001003166
0.999963992001003277
0.999963992001003277
0.999963992001003277
0.999963992001003166
0.999963992001003277
0.999963992001003277
0.999963992001003277
0.999963992001003277
0.999963992001003277
0.999963992001003166
0.999963992001003388
0.999963992001003277
0.999964748526084413
0.999965505078407757
0.999965505078407868
0.999965505078407757
0.999965505078407757
0.999965505078407868
0.999965505078407868
0.999965505078407757
0.999965505078407868
0.999965505078407868
0.999965505078407868
0.999965505078407646
0.999965505078407868
0.999965505078407868
0.999965505078407646
0.999965505078407868
0.999965505078407757
0.999965505078407868
0.999965505078407646
0.999965505078407868
0.999965505078407868
0.999965505078407868
0.999965505078407757
0.999965505078407646
0.999965505078407757
0.999965505078407868
0.999965505078407868
0.999965505078407868
0.999965505078407868
0.999965505078407646
0.999965505078407757
0.999965505078407646
0.999965505078407868
0.999965505078407757
0.999965505078407757
0.999965505078407757
0.999965505078407868
0.999965505078407868
0.999965505078407757
0.999965505078407868
0.999965505078407868
0.999965505078407757
0.999965505078407757
0.999965505078407868
0.999965505078407979
0.999965505078407757
0.999965505078407646
0.999965505078407868
0.999965505078407757
0.999965505078407979
0.999965505078407646
0.999965505078407757
0.999965505078407757
0.999965505078407646
0.999965505078407979
0.999965505078407757
0.999965505078407868
0.999965505078407757
0.999965505078407868
0.999965505078407868
0.999965505078407757
0.999965505078407868
0.999965505078407757
0.999965505078407757
0.999965505078407646
0.999965505078407757
0.999965505078407868
0.999965505078407757
0.999965505078407757
0.999965505078407868
0.999965505078407646
0.999965505078407868
0.999965505078407646
0.999965505078407868
0.999965505078407868
0.999965505078407757
0.999965505078407757
0.999965505078407757
0.999965505078407757
0.999965505078407979
0.999965505078407757
0.999965505078407757
0.999965505078407757
0.999965505078407757
0.999965505078407868
0.999965505078407757
0.999965505078407868
0.999965505078407757
0.999965505078407646
0.999965505078407757
0.999965505078407979
0.999965505078407646
0.999965505078407757
0.999965505078407868
0.999965505078407757
0.999965505078407757
0.999965505078407868
0.999965505078407868
0.999965505078407757
0.999965505078407979
0.999965505078407646
0.999965505078407757
0.999965505078407757
0.999965505078407757
0.999965505078407868
0.999965505078407868
0.999965505078407868
0.999965505078407757
0.999965505078407646
0.999965505078407868
0.999965505078407868
0.999965505078407646
0.999965505078407868
0.999965505078407757
0.999965505078407646
0.999965505078407757
0.999965505078407757
0.999965505078407757
0.999965505078407757
0.999965505078407868
0.999965505078407979
0.999965505078407646
0.999965505078407868
0.999965505078407868
0.999965505078407757
0.999965505078407868
0.999965505078407757
0.999965505078407757
0.999965505078407757
0.999965505078407757
0.999965505078407868
0.999965505078407868
0.999965505078407757
0.999965505078407757
0.999965505078407757
0.999965505078407868
0.999965505078407646
0.999965505078407757
0.999965505078407757
0.999965505078407868
0.999965505078407868
0.999965505078407757
0.999965505078407757
0.999965505078407868
0.999965505078407868
0.999965505078407646
0.999966188901892150
0.999966872748965785
0.999966872748965785
0.999966872748965785
0.999966872748965674
0.999966872748965896
0.999966872748965674
0.999966872748965563
0.999966872748965785
0.999966872748965896
0.999966872748965563
0.999966872748965785
0.999966872748965674
0.999966872748965785
0.999966872748965674
0.999966872748965896
0.999966872748965674
0.999966872748965674
0.999966872748965674
0.999966872748965785
0.999966872748965674
0.999966872748965785
0.999966872748965674
0.999966872748965785
0.999966872748965674
0.999966872748965674
0.999966872748965785
0.999966872748965785
0.999966872748965785
0.999966872748965674
0.999966872748965674
0.999966872748965785
0.999966872748965785
0.999966872748965785
0.999966872748965785
0.999966872748965785
0.999966872748965674
0.999966872748965896
0.999966872748965563
0.999966872748965785
0.999966872748965674
0.999966872748965896
0.999966872748965785
0.999966872748965563
0.999966872748965896
0.999966872748965674
0.999966872748965674
0.999966872748965785
0.999966872748965674
0.999966872748965785
0.999966872748965785
0.999966872748965785
0.999966872748965674
0.999966872748965896
0.999966872748965563
0.999966872748965896
0.999966872748965785
0.999966872748965563
0.999966872748965785
0.999966872748965785
0.999966872748965674
0.999966872748965785
0.999966872748965674
0.999966872748965785
0.999966872748965563
0.999966872748965674
0.999966872748965896
0.999966872748965563
0.999966872748965674
0.999966872748965896
0.999966872748965674
0.999966872748965674
0.999966872748965785
0.999966872748965674
0.999966872748965674
0.999966872748965785
0.999966872748965785
0.999966872748965674
0.999966872748965785
0.999966872748965896
0.999966872748965563
0.999966872748965785
0.999966872748965896
0.999966872748965674
0.999966872748965785
0.999966872748965674
0.999966872748965674
0.999966872748965785
0.999966872748965785
0.999966872748965674
0.999966872748965785
0.999966872748965563
0.999966872748965785
0.999966872748965896
0.999966872748965563
0.999966872748965563
0.999966872748965785
0.999966872748965896
0.999966872748965563
0.999966872748965674
0.999966872748965785
0.999966872748965785
0.999966872748965785
0.999966872748965785
0.999966872748965785
0.999966872748965674
0.999966872748965674
0.999966872748965896
0.999966872748965674
0.999966872748965674
0.999966872748965785
0.999966872748965785
0.999966872748965785
0.999966872748965785
0.999966872748965785
0.999966872748965785
0.999966872748965785
0.999966872748965674
0.999966872748965674
0.999966872748965563
0.999966872748965785
0.999966872748965785
0.999966872748965674
0.999966872748965674
0.999966872748965896
0.999966872748965896
0.999966872748965674
0.999966872748965674
0.999966872748965674
0.999966872748965674
0.999966872748965674
0.999966872748965896
0.999966872748965785
0.999966872748965674
0.999966872748965785
0.999966872748965785
0.999966872748965785
0.999966872748965674
0.999966872748965785
0.999966872748965563
0.999966872748965674
0.999966872748965674
0.999966872748965785
0.999966872748965785
0.999966872748965785
0.999966872748965674
0.999965061608789063
0.999963250408612336
0.999963250408612114
0.999963250408612336
0.999963250408612225
0.999963250408612336
0.999963250408612225
0.999963250408612336
0.999963250408612336
0.999963250408612336
0.999963250408612225
0.999963250408612336
0.999963250408612225
0.999963250408612336
0.999963250408612225
0.999963250408612336
0.999963250408612447
0.999963250408612225
0.999963250408612447
0.999963250408612336
0.999963250408612225
0.999963250408612447
0.999963250408612336
0.999963250408612336
0.999963250408612114
0.999963250408612447
0.999963250408612336
0.999963250408612114
0.999963250408612225
0.999963250408612336
0.999963250408612336
0.999963250408612336
0.999963250408612336
0.999963250408612225
0.999963250408612336
0.999963250408612225
0.999963250408612336
0.999963250408612336
0.999963250408612336
0.999963250408612336
0.999963250408612225
0.999963250408612225
0.999963250408612336
0.999963250408612336
0.999963250408612336
0.999963250408612336
0.999963250408612225
0.999963250408612447
0.999963250408612225
0.999963250408612336
0.999963250408612225
0.999963250408612225
0.999963250408612336
0.999963250408612225
0.999963250408612447
0.999963250408612114
0.999963250408612336
0.999963250408612225
0.999963250408612336
0.999963250408612447
0.999963250408612447
0.999963250408612114
0.999963250408612225
0.999963250408612336
0.999963250408612336
0.999963250408612225
0.999963250408612336
0.999963250408612447
0.999963250408612336
0.999963250408612225
0.999963250408612225
0.999963250408612336
0.999963250408612336
0.999963250408612225
0.999963250408612225
0.999963250408612336
0.999963250408612336
0.999963250408612336
0.999963250408612336
0.999963250408612225
0.999963250408612447
0.999963250408612225
0.999963250408612225
0.999963250408612336
0.999963250408612114
0.999963250408612336
0.999963250408612225
0.999963250408612336
0.999963250408612336
0.999963250408612336
0.999963250408612336
0.999963250408612225
0.999963250408612225
0.999963250408612225
0.999963250408612225
0.999963250408612447
0.999963250408612225
0.999963250408612225
0.999963250408612447
0.999963250408612225
0.999963250408612336
0.999963250408612336
0.999963250408612225
0.999963250408612336
0.999963250408612336
0.999963250408612225
0.999963250408612336
0.999963250408612336
0.999963250408612336
0.999963250408612336
0.999963250408612336
0.999963250408612114
0.999963250408612447
0.999963250408612336
0.999963250408612225
0.999963250408612336
0.999963250408612225
0.999963250408612336
0.999963250408612336
0.999963250408612225
0.999963250408612114
0.999963250408612447
0.999963250408612336
0.999963250408612225
0.999963250408612225
0.999963250408612336
0.999963250408612336
0.999963250408612225
0.999963250408612336
0.999963250408612336
0.999963250408612225
0.999963250408612336
0.999963250408612336
0.999963250408612447
0.999963250408612114
0.999963250408612225
0.999963250408612225
0.999963250408612336
0.999963250408612336
0.999963250408612225
0.999963250408612336
0.999963250408612225
0.999963250408612447
0.999963250408612225
0.999963250408612336
0.999963250408612225
0.999962783003251143
0.999962315580712247
0.999962315580712580
0.999962315580712358
0.999962315580712469
0.999962315580712469
0.999962315580712469
0.999962315580712358
0.999962315580712469
0.999962315580712358
0.999962315580712358
0.999962315580712469
0.999962315580712469
0.999962315580712358
0.999962315580712358
0.999962315580712469
0.999962315580712358
0.999962315580712580
0.999962315580712358
0.999962315580712358
0.999962315580712358
0.999962315580712358
0.999962315580712358
0.999962315580712358
0.999962315580712469
0.999962315580712358
0.999962315580712469
0.999962315580712358
0.999962315580712469
0.999962315580712358
0.999962315580712469
0.999962315580712469
0.999962315580712358
0.999962315580712358
0.999962315580712469
0.999962315580712358
0.999962315580712358
0.999962315580712469
0.999962315580712358
0.999962315580712358
0.999962315580712469
0.999962315580712580
0.999962315580712469
0.999962315580712247
0.999962315580712469
0.999962315580712358
0.999962315580712469
0.999962315580712469
0.999962315580712358
0.999962315580712358
0.999962315580712469
0.999962315580712469
0.999962315580712469
0.999962315580712358
0.999962315580712358
0.999962315580712469
0.999962315580712469
0.999962315580712358
0.999962315580712469
0.999962315580712358
0.999962315580712469
0.999962315580712358
0.999962315580712358
0.999962315580712469
0.999962315580712469
0.999962315580712358
0.999962315580712247
0.999962315580712580
0.999962315580712358
0.999962315580712358
0.999962315580712358
0.999962315580712469
0.999962315580712469
0.999962315580712469
0.999962315580712247
0.999962315580712469
0.999962315580712469
0.999962315580712469
0.999962315580712358
0.999962315580712358
0.999962315580712358
0.999962315580712469
0.999962315580712358
0.999962315580712469
0.999962315580712358
0.999962315580712469
0.999962315580712358
0.999962315580712469
0.999962315580712469
0.999962315580712358
0.999962315580712358
0.999962315580712469
0.999962315580712247
0.999962315580712469
0.999962315580712469
0.999962315580712247
0.999962315580712580
0.999962315580712358
0.999962315580712469
0.999962315580712247
0.999962315580712469
0.999962315580712469
0.999962315580712358
0.999962315580712358
0.999962315580712358
0.999962315580712358
0.999962315580712580
0.999962315580712247
0.999962315580712469
0.999962315580712358
0.999962315580712469
0.999962315580712358
0.999962315580712469
0.999962315580712358
0.999962315580712469
0.999962315580712580
0.999962315580712358
0.999962315580712469
0.999962315580712247
0.999962315580712469
0.999962315580712358
0.999962315580712469
0.999962315580712469
0.999962315580712358
0.999962315580712469
0.999962315580712358
0.999962315580712358
0.999962315580712247
0.999962315580712580
0.999962315580712358
0.999962315580712247
0.999962315580712469
0.999962315580712580
0.999962315580712247
0.999962315580712469
0.999962315580712469
0.999962315580712358
0.999962315580712469
0.999962315580712358
0.999962315580712358
0.999962315580712580
0.999962315580712247
0.999962315580712469
0.999962315580712469
0.999962315580712469
0.999962315580712358
0.999960716155884999
0.999959116670782078
0.999959116670782189
0.999959116670782078
0.999959116670782189
0.999959116670782189
0.999959116670782189
0.999959116670781967
0.999959116670782078
0.999959116670782300
0.999959116670782189
0.999959116670782078
0.999959116670782189
0.999959116670782078
0.999959116670782189
0.999959116670782189
0.999959116670782078
0.999959116670782078
0.999959116670782189
0.999959116670782189
0.999959116670782078
0.999959116670782300
0.999959116670782078
0.999959116670781967
0.999959116670782189
0.999959116670782189
0.999959116670782300
0.999959116670781967
0.999959116670782189
0.999959116670782078
0.999959116670782078
0.999959116670782078
0.999959116670782189
0.999959116670782189
0.999959116670782189
0.999959116670782189
0.999959116670782078
0.999959116670782078
0.999959116670782189
0.999959116670782189
0.999959116670782078
0.999959116670782078
0.999959116670782189
0.999959116670782078
0.999959116670781967
0.999959116670782300
0.999959116670782078
0.999959116670782078
0.999959116670782078
0.999959116670782078
0.999959116670782189
0.999959116670782189
0.999959116670781967
0.999959116670782078
0.999959116670782078
0.999959116670782189
0.999959116670782078
0.999959116670782078
0.999959116670782189
0.999959116670782078
0.999959116670782078
0.999959116670782300
0.999959116670782078
0.999959116670782078
0.999959116670782078
0.999959116670782078
0.999959116670782189
0.999959116670782189
0.999959116670782189
0.999959116670782078
0.999959116670781967
0.999959116670782189
0.999959116670782189
0.999959116670782078
0.999959116670782078
0.999959116670781967
0.999959116670782189
0.999959116670782189
0.999959116670782078
0.999959116670782078
0.999959116670782189
0.999959116670782078
0.999959116670782189
0.999959116670782078
0.999959116670782189
0.999959116670782078
0.999959116670782189
0.999959116670782078
0.999959116670782078
0.999959116670781967
0.999959116670782300
0.999959116670782078
0.999959116670782078
0.999959116670782078
0.999959116670782189
0.999959116670781967
0.999959116670782189
0.999959116670782189
0.999959116670782189
0.999959116670781967
0.999959116670782189
0.999959116670782078
0.999959116670782078
0.999959116670782189
0.999959116670782300
0.999959116670782189
0.999959116670782078
0.999959116670782189
0.999959116670781967
0.999959116670782189
0.999959116670782189
0.999959116670781967
0.999959116670782189
0.999959116670782189
0.999959116670782189
0.999959116670782078
0.999959116670782189
0.999959116670782078
0.999959116670782078
0.999959116670782078
0.999959116670782078
0.999959116670782189
0.999959116670782189
0.999959116670782078
0.999959116670782189
0.999959116670782078
0.999959116670782300
0.999959116670782078
0.999959116670782300
0.999959116670782078
0.999959116670782078
0.999959116670782189
0.999959116670782078
0.999959116670782189
0.999959116670781967
0.999959116670782078
0.999959116670782189
0.999959116670782078
0.999959116670782189
0.999959116670782189
0.999959116670782189
0.999959116670782189
0.999959116670782078
0.999959116670782078
0.999959116670782189
0.999959116670782078
0.999957411387380035
0.999955706034257430
0.999955706034257319
0.999955706034257430
0.999955706034257319
0.999955706034257430
0.999955706034257319
0.999955706034257319
0.999955706034257319
0.999955706034257319
0.999955706034257319
0.999955706034257319
0.999955706034257541
0.999955706034257208
0.999955706034257319
0.999955706034257430
0.999955706034257319
0.999955706034257319
0.999955706034257430
0.999955706034257319
0.999955706034257430
0.999955706034257430
0.999955706034257208
0.999955706034257319
0.999955706034257541
0.999955706034257208
0.999955706034257430
0.999955706034257319
0.999955706034257319
0.999955706034257430
0.999955706034257319
0.999955706034257319
0.999955706034257319
0.999955706034257208
0.999955706034257541
0.999955706034257208
0.999955706034257430
0.999955706034257319
0.999955706034257319
0.999955706034257319
0.999955706034257319
0.999955706034257430
0.999955706034257430
0.999955706034257208
0.999955706034257430
0.999955706034257430
0.999955706034257319
0.999955706034257208
0.999955706034257430
0.999955706034257319
0.999955706034257319
0.999955706034257430
0.999955706034257319
0.999955706034257208
0.999955706034257319
0.999955706034257430
0.999955706034257430
0.999955706034257208
0.999955706034257319
0.999955706034257541
0.999955706034257319
0.999955706034257319
0.999955706034257208
0.999955706034257430
0.999955706034257319
0.999955706034257430
0.999955706034257430
0.999955706034257319
0.999955706034257430
0.999955706034257319
0.999955706034257319
0.999955706034257541
0.999955706034257319
0.999955706034257208
0.999955706034257319
0.999955706034257319
0.999955706034257208
0.999955706034257430
0.999955706034257430
0.999955706034257319
0.999955706034257319
0.999955706034257430
0.999955706034257208
0.999955706034257319
0.999955706034257430
0.999955706034257319
0.999955706034257430
0.999955706034257319
0.999955706034257319
0.999955706034257208
0.999955706034257430
0.999955706034257319
0.999955706034257319
0.999955706034257430
0.999955706034257319
0.999955706034257541
0.999955706034257319
0.999955706034257430
0.999955706034257208
0.999955706034257319
0.999955706034257208
0.999955706034257430
0.999955706034257430
0.999955706034257319
0.999955706034257430
0.999955706034257319
0.999955706034257319
0.999955706034257430
0.999955706034257208
0.999955706034257208
0.999955706034257430
0.999955706034257319
0.999955706034257430
0.999955706034257319
0.999955706034257430
0.999955706034257319
0.999955706034257319
0.999955706034257430
0.999955706034257430
0.999955706034257430
0.999955706034257430
0.999955706034257208
0.999955706034257208
0.999955706034257541
0.999955706034257208
0.999955706034257319
0.999955706034257319
0.999955706034257430
0.999955706034257319
0.999955706034257430
0.999955706034257319
0.999955706034257319
0.999955706034257319
0.999955706034257541
0.999955706034257208
0.999955706034257430
0.999955706034257319
0.999955706034257319
0.999955706034257430
0.999955706034257319
0.999955706034257430
0.999955706034257319
0.999955706034257208
0.999955706034257319
0.999955706034257430
0.999955706034257208
0.999954127236086787
0.999952548367981531
0.999952548367981531
0.999952548367981531
0.999952548367981420
0.999952548367981642
0.999952548367981642
0.999952548367981420
0.999952548367981642
0.999952548367981642
0.999952548367981642
0.999952548367981420
0.999952548367981531
0.999952548367981642
0.999952548367981531
0.999952548367981642
0.999952548367981531
0.999952548367981531
0.999952548367981531
0.999952548367981531
0.999952548367981531
0.999952548367981420
0.999952548367981753
0.999952548367981531
0.999952548367981531
0.999952548367981531
0.999952548367981531
0.999952548367981642
0.999952548367981531
0.999952548367981420
0.999952548367981531
0.999952548367981642
0.999952548367981531
0.999952548367981420
0.999952548367981531
0.999952548367981531
0.999952548367981531
0.999952548367981531
0.999952548367981531
0.999952548367981642
0.999952548367981531
0.999952548367981642
0.999952548367981420
0.999952548367981642
0.999952548367981531
0.999952548367981642
0.999952548367981531
0.999952548367981420
0.999952548367981420
0.999952548367981531
0.999952548367981420
0.999952548367981642
0.999952548367981642
0.999952548367981642
0.999952548367981420
0.999952548367981531
0.999952548367981531
0.999952548367981642
0.999952548367981531
0.999952548367981531
0.999952548367981420
0.999952548367981531
0.999952548367981531
0.999952548367981531
0.999952548367981531
0.999952548367981642
0.999952548367981531
0.999952548367981531
0.999952548367981531
0.999952548367981531
0.999952548367981531
0.999952548367981531
0.999952548367981531
0.999952548367981531
0.999952548367981531
0.999952548367981531
0.999952548367981531
0.999952548367981642
0.999952548367981531
0.999952548367981531
0.999952548367981531
0.999952548367981531
0.999952548367981642
0.999952548367981531
0.999952548367981531
0.999952548367981531
0.999952548367981420
0.999952548367981642
0.999952548367981642
0.999952548367981531
0.999952548367981642
0.999952548367981531
0.999952548367981309
0.999952548367981642
0.999952548367981420
0.999952548367981531
0.999952548367981531
0.999952548367981531
0.999952548367981642
0.999952548367981642
0.999952548367981531
0.999952548367981531
0.999952548367981420
0.999952548367981642
0.999952548367981531
0.999952548367981531
0.999952548367981531
0.999952548367981420
0.999952548367981642
0.999952548367981531
0.999952548367981531
0.999952548367981531
0.999952548367981531
0.999952548367981531
0.999952548367981531
0.999952548367981531
0.999952548367981531
0.999952548367981642
0.999952548367981531
0.999952548367981420
0.999952548367981642
0.999952548367981531
0.999952548367981531
0.999952548367981531
0.999952548367981531
0.999952548367981531
0.999952548367981642
0.999952548367981420
0.999952548367981642
0.999952548367981420
0.999952548367981531
0.999952548367981531
0.999952548367981531
0.999952548367981531
0.999952548367981642
0.999952548367981531
0.999952548367981531
0.999952548367981531
0.999952548367981531
0.999952548367981420
0.999952548367981642
0.999952548367981531
0.999952548367981531
0.999952548367981531
0.999952548367981531
0.999952548367981531
0.999951045300965902
0.999949542162624105
0.999949542162623883
0.999949542162623994
0.999949542162623994
0.999949542162623883
0.999949542162624105
0.999949542162623994
0.999949542162623994
0.999949542162623883
0.999949542162624105
0.999949542162623994
0.999949542162623994
0.999949542162623883
0.999949542162623994
0.999949542162624105
0.999949542162624105
0.999949542162623772
0.999949542162624105
0.999949542162624105
0.999949542162623883
0.999949542162624216
0.999949542162623883
0.999949542162623994
0.999949542162623994
0.999949542162623994
0.999949542162623994
0.999949542162623994
0.999949542162624105
0.999949542162623883
0.999949542162623883
0.999949542162623994
0.999949542162624105
0.999949542162623994
0.999949542162623994
0.999949542162623994
0.999949542162623883
0.999949542162623994
0.999949542162623883
0.999949542162624105
0.999949542162623994
0.999949542162623994
0.999949542162624105
0.999949542162623994
0.999949542162623883
0.999949542162623994
0.999949542162624105
0.999949542162623994
0.999949542162624105
0.999949542162623772
0.999949542162624105
0.999949542162623883
0.999949542162624105
0.999949542162623883
0.999949542162623994
0.999949542162623994
0.999949542162623994
0.999949542162623994
0.999949542162623994
0.999949542162624105
0.999949542162623994
0.999949542162623883
0.999949542162624105
0.999949542162623994
0.999949542162623994
0.999949542162623994
0.999949542162623994
0.999949542162623994
0.999949542162623994
0.999949542162624105
0.999949542162623994
0.999949542162623772
0.999949542162623994
0.999949542162624105
0.999949542162623994
0.999949542162623994
0.999949542162623994
0.999949542162623883
0.999949542162624105
0.999949542162624105
0.999949542162623772
0.999949542162623994
0.999949542162623994
0.999949542162623994
0.999949542162623994
0.999949542162623994
0.999949542162623994
0.999949542162624105
0.999949542162623994
0.999949542162623883
0.999949542162624105
0.999949542162623883
0.999949542162624105
0.999949542162623883
0.999949542162624105
0.999949542162623772
0.999949542162623883
0.999949542162624105
0.999949542162624105
0.999949542162623883
0.999949542162623772
0.999949542162623994
0.999949542162624105
0.999949542162623994
0.999949542162623994
0.999949542162623994
0.999949542162623772
0.999949542162624105
0.999949542162624105
0.999949542162624105
0.999949542162623772
0.999949542162624105
0.999949542162623883
0.999949542162623883
0.999949542162623994
0.999949542162623994
0.999949542162624105
0.999949542162624105
0.999949542162623772
0.999949542162623994
0.999949542162624105
0.999949542162623883
0.999949542162623994
0.999949542162623994
0.999949542162624105
0.999949542162623883
0.999949542162623994
0.999949542162623883
0.999949542162623994
0.999949542162623994
0.999949542162623883
0.999949542162624216
0.999949542162623883
0.999949542162623994
0.999949542162623883
0.999949542162623994
0.999949542162624105
0.999949542162623883
0.999949542162623994
0.999949542162623994
0.999949542162623883
0.999949542162624105
0.999949542162623883
0.999949542162623994
0.999949542162623994
0.999949542162623994
0.999947887021941484
0.999946231797739671
0.999946231797739782
0.999946231797739671
0.999946231797739893
0.999946231797739893
0.999946231797739671
0.999946231797739671
0.999946231797739782
0.999946231797739782
0.999946231797739560
0.999946231797739893
0.999946231797739893
0.999946231797739782
0.999946231797739671
0.999946231797739893
0.999946231797739560
0.999946231797739782
0.999946231797739782
0.999946231797739782
0.999946231797739782
0.999946231797739671
0.999946231797739671
0.999946231797739893
0.999946231797739782
0.999946231797739782
0.999946231797739671
0.999946231797739782
0.999946231797739671
0.999946231797739782
0.999946231797739782
0.999946231797739782
0.999946231797739782
0.999946231797739782
0.999946231797739782
0.999946231797739782
0.999946231797739671
0.999946231797739782
0.999946231797739782
0.999946231797739893
0.999946231797739782
0.999946231797739671
0.999946231797739782
0.999946231797739893
0.999946231797739671
0.999946231797739671
0.999946231797739782
0.999946231797739671
0.999946231797739893
0.999946231797739782
0.999946231797739671
0.999946231797739782
0.999946231797739782
0.999946231797739671
0.999946231797739782
0.999946231797739893
0.999946231797739782
0.999946231797739893
0.999946231797739671
0.999946231797739671
0.999946231797739782
0.999946231797739893
0.999946231797739782
0.999946231797739782
0.999946231797739782
0.999946231797739782
0.999946231797739782
0.999946231797739782
0.999946231797739782
0.999946231797739782
0.999946231797739671
0.999946231797739782
0.999946231797739782
0.999946231797739893
0.999946231797739671
0.999946231797739782
0.999946231797739893
0.999946231797739671
0.999946231797739893
0.999946231797739782
0.999946231797739560
0.999946231797739893
0.999946231797739782
0.999946231797739671
0.999946231797739782
0.999946231797739560
0.999946231797739893
0.999946231797739782
0.999946231797739893
0.999946231797739893
0.999946231797739782
0.999946231797739782
0.999946231797739782
0.999946231797739671
0.999946231797739782
0.999946231797739671
0.999946231797739782
0.999946231797739671
0.999946231797739782
0.999946231797739782
0.999946231797739893
0.999946231797739782
0.999946231797739560
0.999946231797739893
0.999946231797739671
0.999946231797739893
0.999946231797739671
0.999946231797739782
0.999946231797739671
0.999946231797739782
0.999946231797739782
0.999946231797739893
0.999946231797739671
0.999946231797739893
0.999946231797739671
0.999946231797739782
0.999946231797739782
0.999946231797739893
0.999946231797739560
0.999946231797739782
0.999946231797739782
0.999946231797739782
0.999946231797739782
0.999946231797739782
0.999946231797739782
0.999946231797739893
0.999946231797739782
0.999946231797739671
0.999946231797739782
0.999946231797739782
0.999946231797739782
0.999946231797739671
0.999946231797739671
0.999946231797739893
0.999946231797739782
0.999946231797739782
0.999946231797739893
0.999946231797739782
0.999946231797739671
0.999946231797739782
0.999946231797739782
0.999946231797739560
0.999946231797739893
0.999946231797739671
0.999946231797739782
0.999946231797739893
0.999944542289683436
0.999942852690780537
0.999942852690780204
0.999942852690780426
0.999942852690780315
0.999942852690780426
0.999942852690780426
0.999942852690780426
0.999942852690780426
0.999942852690780315
0.999942852690780315
0.999942852690780537
0.999942852690780426
0.999942852690780426
0.999942852690780537
0.999942852690780315
0.999942852690780537
0.999942852690780315
0.999942852690780315
0.999942852690780537
0.999942852690780315
0.999942852690780426
0.999942852690780426
0.999942852690780426
0.999942852690780426
0.999942852690780426
0.999942852690780426
0.999942852690780537
0.999942852690780315
0.999942852690780315
0.999942852690780315
0.999942852690780648
0.999942852690780315
0.999942852690780426
0.999942852690780315
0.999942852690780426
0.999942852690780426
0.999942852690780537
0.999942852690780426
0.999942852690780315
0.999942852690780426
0.999942852690780426
0.999942852690780537
0.999942852690780315
0.999942852690780426
0.999942852690780426
0.999942852690780426
0.999942852690780315
0.999942852690780426
0.999942852690780426
0.999942852690780315
0.999942852690780426
0.999942852690780315
0.999942852690780426
0.999942852690780315
0.999942852690780426
0.999942852690780315
0.999942852690780537
0.999942852690780315
0.999942852690780204
0.999942852690780537
0.999942852690780537
0.999942852690780315
0.999942852690780426
0.999942852690780537
0.999942852690780426
0.999942852690780315
0.999942852690780426
0.999942852690780426
0.999942852690780426
0.999942852690780426
0.999942852690780204
0.999942852690780537
0.999942852690780426
0.999942852690780315
0.999942852690780426
0.999942852690780426
0.999942852690780315
0.999942852690780426
0.999942852690780537
0.999942852690780426
0.999942852690780537
0.999942852690780426
0.999942852690780315
0.999942852690780426
0.999942852690780426
0.999942852690780426
0.999942852690780426
0.999942852690780315
0.999942852690780315
0.999942852690780426
0.999942852690780537
0.999942852690780315
0.999942852690780426
0.999942852690780537
0.999942852690780315
0.999942852690780537
0.999942852690780426
0.999942852690780426
0.999942852690780315
0.999942852690780315
0.999942852690780537
0.999942852690780315
0.999942852690780537
0.999942852690780204
0.999942852690780537
0.999942852690780426
0.999942852690780315
0.999942852690780426
0.999942852690780537
0.999942852690780315
0.999942852690780537
0.999942852690780426
0.999942852690780426
0.999942852690780315
0.999942852690780537
0.999942852690780315
0.999942852690780537
0.999942852690780426
0.999942852690780426
0.999942852690780426
0.999942852690780426
0.999942852690780204
0.999942852690780537
0.999942852690780315
0.999942852690780315
0.999942852690780315
0.999942852690780426
0.999942852690780426
0.999942852690780426
0.999942852690780315
0.999942852690780315
0.999942852690780537
0.999942852690780315
0.999942852690780537
0.999942852690780315
0.999942852690780426
0.999942852690780426
0.999942852690780426
0.999942852690780315
0.999942852690780315
0.999942852690780426
0.999942852690780426
0.999942852690780426
0.999942852690780315
0.999942852690780315
0.999941251847212609
0.999939650912155198
0.999939650912155420
0.999939650912155309
0.999939650912155531
0.999939650912155309
0.999939650912155309
0.999939650912155420
0.999939650912155309
0.999939650912155198
0.999939650912155309
0.999939650912155420
0.999939650912155420
0.999939650912155309
0.999939650912155198
0.999939650912155420
0.999939650912155531
0.999939650912155309
0.999939650912155198
0.999939650912155309
0.999939650912155420
0.999939650912155309
0.999939650912155531
0.999939650912155309
0.999939650912155309
0.999939650912155420
0.999939650912155420
0.999939650912155198
0.999939650912155309
0.999939650912155309
0.999939650912155420
0.999939650912155309
0.999939650912155420
0.999939650912155198
0.999939650912155531
0.999939650912155420
0.999939650912155420
0.999939650912155309
0.999939650912155309
0.999939650912155420
0.999939650912155420
0.999939650912155420
0.999939650912155309
0.999939650912155309
0.999939650912155531
0.999939650912155198
0.999939650912155198
0.999939650912155531
0.999939650912155309
0.999939650912155309
0.999939650912155309
0.999939650912155420
0.999939650912155198
0.999939650912155420
0.999939650912155420
0.999939650912155309
0.999939650912155420
0.999939650912155309
0.999939650912155309
0.999939650912155309
0.999939650912155420
0.999939650912155309
0.999939650912155420
0.999939650912155420
0.999939650912155198
0.999939650912155309
0.999939650912155531
0.999939650912155198
0.999939650912155309
0.999939650912155420
0.999939650912155531
0.999939650912155309
0.999939650912155309
0.999939650912155420
0.999939650912155198
0.999939650912155531
0.999939650912155309
0.999939650912155420
0.999939650912155420
0.999939650912155309
0.999939650912155309
0.999939650912155309
0.999939650912155309
0.999939650912155309
0.999939650912155420
0.999939650912155309
0.999939650912155420
0.999939650912155531
0.999939650912155198
0.999939650912155531
0.999939650912155309
0.999939650912155420
0.999939650912155309
0.999939650912155309
0.999939650912155420
0.999939650912155420
0.999939650912155309
0.999939650912155198
0.999939650912155309
0.999939650912155420
0.999939650912155531
0.999939650912155309
0.999939650912155309
0.999939650912155420
0.999939650912155309
0.999939650912155309
0.999939650912155420
0.999939650912155198
0.999939650912155531
0.999939650912155309
0.999939650912155309
0.999939650912155309
0.999939650912155531
0.999939650912155309
0.999939650912155309
0.999939650912155420
0.999939650912155420
0.999939650912155309
0.999939650912155531
0.999939650912155198
0.999939650912155420
0.999939650912155309
0.999939650912155420
0.999939650912155309
0.999939650912155309
0.999939650912155309
0.999939650912155420
0.999939650912155309
0.999939650912155531
0.999939650912155309
0.999939650912155420
0.999939650912155420
0.999939650912155198
0.999939650912155420
0.999939650912155198
0.999939650912155420
0.999939650912155309
0.999939650912155420
0.999939650912155309
0.999939650912155309
0.999939650912155198
0.999939650912155531
0.999939650912155309
0.999939650912155309
0.999939650912155309
0.999939650912155309
0.999938205897324295
0.999936760795282598
0.999936760795282709
0.999936760795282598
0.999936760795282487
0.999936760795282709
0.999936760795282487
0.999936760795282709
0.999936760795282487
0.999936760795282487
0.999936760795282709
0.999936760795282598
0.999936760795282598
0.999936760795282709
0.999936760795282598
0.999936760795282598
0.999936760795282487
0.999936760795282598
0.999936760795282709
0.999936760795282709
0.999936760795282487
0.999936760795282709
0.999936760795282598
0.999936760795282598
0.999936760795282598
0.999936760795282598
0.999936760795282487
0.999936760795282709
0.999936760795282709
0.999936760795282487
0.999936760795282709
0.999936760795282376
0.999936760795282598
0.999936760795282598
0.999936760795282598
0.999936760795282598
0.999936760795282376
0.999936760795282598
0.999936760795282709
0.999936760795282598
0.999936760795282598
0.999936760795282487
0.999936760795282598
0.999936760795282598
0.999936760795282598
0.999936760795282487
0.999936760795282820
0.999936760795282487
0.999936760795282487
0.999936760795282709
0.999936760795282709
0.999936760795282487
0.999936760795282598
0.999936760795282598
0.999936760795282709
0.999936760795282487
0.999936760795282598
0.999936760795282598
0.999936760795282820
0.999936760795282376
0.999936760795282487
0.999936760795282487
0.999936760795282709
0.999936760795282598
0.999936760795282709
0.999936760795282487
0.999936760795282598
0.999936760795282598
0.999936760795282598
0.999936760795282709
0.999936760795282487
0.999936760795282598
0.999936760795282709
0.999936760795282487
0.999936760795282598
0.999936760795282598
0.999936760795282598
0.999936760795282709
0.999936760795282376
0.999936760795282598
0.999936760795282598
0.999936760795282598
0.999936760795282598
0.999936760795282598
0.999936760795282487
0.999936760795282487
0.999936760795282709
0.999936760795282598
0.999936760795282598
0.999936760795282598
0.999936760795282487
0.999936760795282487
0.999936760795282598
0.999936760795282709
0.999936760795282598
0.999936760795282598
0.999936760795282598
0.999936760795282709
0.999936760795282598
0.999936760795282487
0.999936760795282709
0.999936760795282598
0.999936760795282487
0.999936760795282709
0.999936760795282487
0.999936760795282598
0.999936760795282709
0.999936760795282598
0.999936760795282487
0.999936760795282709
0.999936760795282487
0.999936760795282598
0.999936760795282598
0.999936760795282709
0.999936760795282487
0.999936760795282598
0.999936760795282487
0.999936760795282598
0.999936760795282598
0.999936760795282598
0.999936760795282709
0.999936760795282598
0.999936760795282487
0.999936760795282598
0.999936760795282709
0.999936760795282376
0.999936760795282598
0.999936760795282709
0.999936760795282598
0.999936760795282487
0.999936760795282598
0.999936760795282709
0.999936760795282487
0.999936760795282598
0.999936760795282598
0.999936760795282709
0.999936760795282487
0.999936760795282709
0.999936760795282709
0.999936760795282487
0.999936760795282598
0.999936760795282598
0.999936760795282598
0.999936760795282709
0.999936760795282598
0.999936760795282598
0.999935544465545778
0.999934328058884270
0.999934328058884159
0.999934328058884159
0.999934328058884159
0.999934328058884381
0.999934328058884159
0.999934328058884270
0.999934328058884381
0.999934328058884159
0.999934328058884048
0.999934328058884270
0.999934328058884270
0.999934328058884270
0.999934328058884381
0.999934328058884048
0.999934328058884381
0.999934328058884159
0.999934328058884381
0.999934328058884270
0.999934328058884270
0.999934328058884270
0.999934328058884270
0.999934328058884159
0.999934328058884048
0.999934328058884381
0.999934328058884159
0.999934328058884270
0.999934328058884270
0.999934328058884270
0.999934328058884270
0.999934328058884159
0.999934328058884381
0.999934328058884270
0.999934328058884048
0.999934328058884159
0.999934328058884159
0.999934328058884381
0.999934328058884159
0.999934328058884159
0.999934328058884270
0.999934328058884270
0.999934328058884159
0.999934328058884381
0.999934328058884270
0.999934328058884159
0.999934328058884381
0.999934328058884270
0.999934328058884270
0.999934328058884159
0.999934328058884159
0.999934328058884159
0.999934328058884159
0.999934328058884270
0.999934328058884270
0.999934328058884270
0.999934328058884159
0.999934328058884381
0.999934328058884159
0.999934328058884270
0.999934328058884270
0.999934328058884159
0.999934328058884270
0.999934328058884159
0.999934328058884270
0.999934328058884270
0.999934328058884270
0.999934328058884270
0.999934328058884270
0.999934328058884159
0.999934328058884270
0.999934328058884159
0.999934328058884270
0.999934328058884270
0.999934328058884270
0.999934328058884270
0.999934328058884270
0.999934328058884159
0.999934328058884159
0.999934328058884270
0.999934328058884381
0.999934328058884159
0.999934328058884159
0.999934328058884270
0.999934328058884270
0.999934328058884159
0.999934328058884381
0.999934328058884270
0.999934328058884159
0.999934328058884159
0.999934328058884270
0.999934328058884159
0.999934328058884270
0.999934328058884492
0.999934328058884048
0.999934328058884159
0.999934328058884159
0.999934328058884270
0.999934328058884270
0.999934328058884159
0.999934328058884270
0.999934328058884381
0.999934328058884159
0.999934328058884270
0.999934328058884159
0.999934328058884270
0.999934328058884159
0.999934328058884270
0.999934328058884270
0.999934328058884381
0.999934328058884270
0.999934328058884159
0.999934328058884381
0.999934328058884159
0.999934328058884270
0.999934328058884270
0.999934328058884270
0.999934328058884270
0.999934328058884270
0.999934328058884159
0.999934328058884270
0.999934328058884159
0.999934328058884381
0.999934328058884270
0.999934328058884159
0.999934328058884270
0.999934328058884159
0.999934328058884159
0.999934328058884270
0.999934328058884159
0.999934328058884381
0.999934328058884381
0.999934328058884159
0.999934328058884270
0.999934328058884270
0.999934328058884159
0.999934328058884381
0.999934328058884270
0.999934328058884270
0.999934328058884159
0.999934328058884159
0.999934328058884159
0.999934328058884381
0.999934328058884159
0.999934328058884270
0.999934328058884048
0.999933415617395571
0.999932503115980809
0.999932503115981142
0.999932503115980920
0.999932503115980920
0.999932503115981031
0.999932503115980920
0.999932503115981031
0.999932503115981031
0.999932503115980920
0.999932503115980920
0.999932503115980809
0.999932503115981031
0.999932503115980920
0.999932503115981031
0.999932503115980920
0.999932503115980809
0.999932503115981142
0.999932503115980920
0.999932503115980809
0.999932503115981142
0.999932503115980920
0.999932503115981142
0.999932503115980809
0.999932503115980920
0.999932503115980920
0.999932503115981031
0.999932503115980920
0.999932503115980920
0.999932503115981031
0.999932503115980920
0.999932503115981031
0.999932503115981031
0.999932503115980920
0.999932503115980809
0.999932503115981031
0.999932503115980920
0.999932503115980920
0.999932503115980920
0.999932503115981031
0.999932503115980920
0.999932503115980920
0.999932503115981031
0.999932503115981031
0.999932503115980809
0.999932503115980920
0.999932503115980920
0.999932503115980920
0.999932503115980920
0.999932503115981142
0.999932503115980920
0.999932503115980809
0.999932503115981142
0.999932503115980809
0.999932503115981031
0.999932503115980920
0.999932503115980920
0.999932503115981031
0.999932503115980920
0.999932503115980809
0.999932503115981031
0.999932503115980920
0.999932503115981142
0.999932503115981031
0.999932503115980698
0.999932503115981031
0.999932503115981031
0.999932503115980920
0.999932503115980920
0.999932503115981031
0.999932503115981031
0.999932503115980809
0.999932503115981031
0.999932503115980920
0.999932503115980920
0.999932503115981031
0.999932503115980920
0.999932503115980920
0.999932503115981142
0.999932503115980920
0.999932503115980920
0.999932503115980920
0.999932503115981031
0.999932503115980920
0.999932503115980809
0.999932503115980920
0.999932503115981142
0.999932503115980920
0.999932503115980920
0.999932503115981031
0.999932503115981031
0.999932503115981031
0.999932503115980809
0.999932503115981031
0.999932503115981142
0.999932503115980920
0.999932503115980920
0.999932503115980809
0.999932503115980920
0.999932503115981031
0.999932503115981031
0.999932503115980920
0.999932503115980920
0.999932503115980920
0.999932503115980920
0.999932503115980920
0.999932503115981031
0.999932503115981031
0.999932503115980809
0.999932503115980920
0.999932503115980920
0.999932503115981031
0.999932503115980920
0.999932503115981142
0.999932503115980920
0.999932503115981031
0.999932503115980809
0.999932503115980920
0.999932503115980920
0.999932503115980920
0.999932503115981031
0.999932503115981031
0.999932503115980809
0.999932503115981031
0.999932503115981031
0.999932503115980920
0.999932503115980809
0.999932503115981031
0.999932503115981031
0.999932503115980809
0.999932503115980920
0.999932503115981031
0.999932503115981031
0.999932503115980920
0.999932503115980920
0.999932503115980920
0.999932503115981142
0.999932503115980809
0.999932503115981031
0.999932503115981031
0.999932503115980809
0.999932503115981031
0.999932503115980920
0.999932503115981031
0.999932503115980920
0.999932503115980809
0.999931975260593187
0.999931447369574400
0.999931447369574289
0.999931447369574622
0.999931447369574400
0.999931447369574511
0.999931447369574289
0.999931447369574511
0.999931447369574400
0.999931447369574511
0.999931447369574400
0.999931447369574400
0.999931447369574400
0.999931447369574511
0.999931447369574400
0.999931447369574511
0.999931447369574400
0.999931447369574400
0.999931447369574400
0.999931447369574511
0.999931447369574511
0.999931447369574400
0.999931447369574400
0.999931447369574511
0.999931447369574289
0.999931447369574400
0.999931447369574289
0.999931447369574511
0.999931447369574511
0.999931447369574289
0.999931447369574511
0.999931447369574400
0.999931447369574400
0.999931447369574400
0.999931447369574511
0.999931447369574400
0.999931447369574400
0.999931447369574511
0.999931447369574400
0.999931447369574400
0.999931447369574400
0.999931447369574511
0.999931447369574289
0.999931447369574511
0.999931447369574289
0.999931447369574400
0.999931447369574511
0.999931447369574400
0.999931447369574400
0.999931447369574400
0.999931447369574511
0.999931447369574400
0.999931447369574511
0.999931447369574289
0.999931447369574289
0.999931447369574622
0.999931447369574400
0.999931447369574511
0.999931447369574400
0.999931447369574400
0.999931447369574511
0.999931447369574400
0.999931447369574511
0.999931447369574400
0.999931447369574289
0.999931447369574400
0.999931447369574400
0.999931447369574400
0.999931447369574511
0.999931447369574289
0.999931447369574400
0.999931447369574511
0.999931447369574400
0.999931447369574289
0.999931447369574400
0.999931447369574511
0.999931447369574400
0.999931447369574289
0.999931447369574400
0.999931447369574400
0.999931447369574400
0.999931447369574622
0.999931447369574289
0.999931447369574400
0.999931447369574400
0.999931447369574400
0.999931447369574400
0.999931447369574511
0.999931447369574289
0.999931447369574400
0.999931447369574400
0.999931447369574400
0.999931447369574511
0.999931447369574289
0.999931447369574289
0.999931447369574511
0.999931447369574400
0.999931447369574400
0.999931447369574400
0.999931447369574400
0.999931447369574511
0.999931447369574400
0.999931447369574400
0.999931447369574511
0.999931447369574289
0.999931447369574400
0.999931447369574622
0.999931447369574289
0.999931447369574400
0.999931447369574511
0.999931447369574400
0.999931447369574400
0.999931447369574400
0.999931447369574511
0.999931447369574289
0.999931447369574400
0.999931447369574511
0.999931447369574511
0.999931447369574289
0.999931447369574511
0.999931447369574400
0.999931447369574400
0.999931447369574400
0.999931447369574400
0.999931447369574400
0.999931447369574400
0.999931447369574400
0.999931447369574400
0.999931447369574400
0.999931447369574400
0.999931447369574511
0.999931447369574400
0.999931447369574289
0.999931447369574400
0.999931447369574400
0.999931447369574400
0.999931447369574400
0.999931447369574511
0.999931447369574400
0.999931447369574400
0.999931447369574400
0.999931447369574289
0.999931447369574400
0.999931447369574622
0.999931447369574400
0.999931447369574400
0.999931387999260957
0.999931328624877436
0.999931328624877547
0.999931328624877547
0.999931328624877436
0.999931328624877214
0.999931328624877436
0.999931328624877547
0.999931328624877436
0.999931328624877436
0.999931328624877547
0.999931328624877325
0.999931328624877547
0.999931328624877436
0.999931328624877325
0.999931328624877547
0.999931328624877325
0.999931328624877325
0.999931328624877436
0.999931328624877547
0.999931328624877436
0.999931328624877436
0.999931328624877436
0.999931328624877436
0.999931328624877436
0.999931328624877325
0.999931328624877436
0.999931328624877436
0.999931328624877325
0.999931328624877436
0.999931328624877658
0.999931328624877325
0.999931328624877325
0.999931328624877547
0.999931328624877436
0.999931328624877436
0.999931328624877436
0.999931328624877436
0.999931328624877658
0.999931328624877436
0.999931328624877436
0.999931328624877325
0.999931328624877436
0.999931328624877436
0.999931328624877547
0.999931328624877436
0.999931328624877436
0.999931328624877436
0.999931328624877325
0.999931328624877436
0.999931328624877436
0.999931328624877436
0.999931328624877436
0.999931328624877325
0.999931328624877658
0.999931328624877325
0.999931328624877436
0.999931328624877436
0.999931328624877436
0.999931328624877436
0.999931328624877547
0.999931328624877436
0.999931328624877214
0.999931328624877436
0.999931328624877547
0.999931328624877436
0.999931328624877325
0.999931328624877436
0.999931328624877325
0.999931328624877547
0.999931328624877547
0.999931328624877325
0.999931328624877436
0.999931328624877436
0.999931328624877436
0.999931328624877547
0.999931328624877325
0.999931328624877436
0.999931328624877436
0.999931328624877325
0.999931328624877436
0.999931328624877547
0.999931328624877325
0.999931328624877658
0.999931328624877436
0.999931328624877547
0.999931328624877436
0.999931328624877436
0.999931328624877325
0.999931328624877436
0.999931328624877547
0.999931328624877436
0.999931328624877436
0.999931328624877325
0.999931328624877325
0.999931328624877436
0.999931328624877436
0.999931328624877547
0.999931328624877547
0.999931328624877436
0.999931328624877325
0.999931328624877547
0.999931328624877325
0.999931328624877436
0.999931328624877547
0.999931328624877325
0.999931328624877436
0.999931328624877436
0.999931328624877436
0.999931328624877325
0.999931328624877547
0.999931328624877325
0.999931328624877547
0.999931328624877325
0.999931328624877547
0.999931328624877436
0.999931328624877547
0.999931328624877436
0.999931328624877325
0.999931328624877547
0.999931328624877325
0.999931328624877436
0.999931328624877325
0.999931328624877547
0.999931328624877325
0.999931328624877325
0.999931328624877658
0.999931328624877325
0.999931328624877436
0.999931328624877436
0.999931328624877547
0.999931328624877547
0.999931328624877436
0.999931328624877436
0.999931328624877325
0.999931328624877436
0.999931328624877436
0.999931328624877436
0.999931328624877547
0.999931328624877436
0.999931328624877325
0.999931328624877547
0.999931328624877325
0.999931328624877547
0.999931328624877436
0.999931328624877436
0.999931828756233543
0.999932328921936953
0.999932328921936842
0.999932328921936731
0.999932328921936731
0.999932328921936731
0.999932328921936731
0.999932328921936731
0.999932328921936842
0.999932328921936731
0.999932328921936953
0.999932328921936620
0.999932328921936842
0.999932328921936842
0.999932328921936731
0.999932328921936731
0.999932328921936842
0.999932328921936842
0.999932328921936731
0.999932328921936842
0.999932328921936842
0.999932328921936731
0.999932328921936731
0.999932328921936953
0.999932328921936842
0.999932328921936731
0.999932328921936731
0.999932328921936953
0.999932328921936953
0.999932328921936842
0.999932328921936620
0.999932328921936731
0.999932328921936842
0.999932328921936731
0.999932328921936953
0.999932328921936953
0.999932328921936842
0.999932328921936620
0.999932328921936731
0.999932328921936842
0.999932328921936842
0.999932328921936842
0.999932328921936842
0.999932328921936620
0.999932328921936842
0.999932328921936953
0.999932328921936842
0.999932328921936731
0.999932328921936842
0.999932328921936731
0.999932328921936842
0.999932328921936842
0.999932328921936842
0.999932328921936620
0.999932328921936953
0.999932328921936731
0.999932328921936731
0.999932328921936842
0.999932328921936842
0.999932328921936842
0.999932328921936731
0.999932328921936731
0.999932328921936953
0.999932328921936842
0.999932328921936842
0.999932328921936842
0.999932328921936842
0.999932328921936731
0.999932328921936842
0.999932328921936842
0.999932328921936842
0.999932328921936731
0.999932328921936953
0.999932328921936842
0.999932328921936842
0.999932328921936731
0.999932328921936953
0.999932328921936620
0.999932328921936953
0.999932328921936842
0.999932328921936620
0.999932328921936842
0.999932328921936842
0.999932328921936731
0.999932328921936842
0.999932328921936842
0.999932328921936620
0.999932328921936842
0.999932328921936842
0.999932328921936953
0.999932328921936842
0.999932328921936842
0.999932328921936620
0.999932328921936953
0.999932328921936731
0.999932328921936842
0.999932328921936731
0.999932328921936953
0.999932328921936731
0.999932328921936842
0.999932328921936953
0.999932328921936731
0.999932328921936731
0.999932328921936953
0.999932328921936731
0.999932328921936731
0.999932328921936953
0.999932328921936620
0.999932328921936842
0.999932328921936731
0.999932328921936953
0.999932328921936842
0.999932328921936731
0.999932328921936842
0.999932328921936842
0.999932328921936842
0.999932328921936842
0.999932328921936842
0.999932328921936842
0.999932328921936842
0.999932328921936842
0.999932328921936842
0.999932328921936731
0.999932328921936842
0.999932328921936842
0.999932328921936620
0.999932328921936842
0.999932328921936953
0.999932328921936620
0.999932328921936842
0.999932328921936842
0.999932328921936953
0.999932328921936731
0.999932328921936731
0.999932328921936953
0.999932328921936620
0.999932328921936842
0.999932328921936842
0.999932328921936620
0.999932328921936842
0.999932328921936731
0.999932328921937064
0.999932328921936731
0.999932328921936731
0.999932328921936953
0.999932328921936731
0.999933478444247403
0.999934628044352958
0.999934628044352625
0.999934628044352736
0.999934628044352736
0.999934628044352958
0.999934628044352736
0.999934628044352847
0.999934628044352736
0.999934628044352736
0.999934628044352847
0.999934628044352847
0.999934628044352625
0.999934628044352847
0.999934628044352736
0.999934628044352847
0.999934628044352736
0.999934628044352847
0.999934628044352514
0.999934628044352736
0.999934628044352847
0.999934628044352736
0.999934628044352736
0.999934628044352847
0.999934628044352736
0.999934628044352736
0.999934628044352847
0.999934628044352736
0.999934628044352847
0.999934628044352736
0.999934628044352847
0.999934628044352736
0.999934628044352625
0.999934628044352847
0.999934628044352847
0.999934628044352625
0.999934628044352847
0.999934628044352847
0.999934628044352736
0.999934628044352736
0.999934628044352736
0.999934628044352625
0.999934628044352847
0.999934628044352736
0.999934628044352736
0.999934628044352736
0.999934628044352847
0.999934628044352847
0.999934628044352625
0.999934628044352847
0.999934628044352847
0.999934628044352625
0.999934628044353069
0.999934628044352736
0.999934628044352625
0.999934628044352847
0.999934628044352736
0.999934628044352847
0.999934628044352736
0.999934628044352958
0.999934628044352625
0.999934628044352847
0.999934628044352736
0.999934628044352736
0.999934628044352736
0.999934628044352847
0.999934628044352625
0.999934628044352736
0.999934628044352958
0.999934628044352625
0.999934628044352736
0.999934628044352736
0.999934628044352958
0.999934628044352736
0.999934628044352625
0.999934628044352847
0.999934628044352847
0.999934628044352736
0.999934628044352736
0.999934628044352736
0.999934628044352958
0.999934628044352625
0.999934628044352847
0.999934628044352958
0.999934628044352625
0.999934628044352847
0.999934628044352736
0.999934628044352736
0.999934628044352736
0.999934628044352736
0.999934628044352847
0.999934628044352736
0.999934628044352736
0.999934628044352958
0.999934628044352736
0.999934628044352736
0.999934628044352847
0.999934628044352625
0.999934628044352847
0.999934628044352736
0.999934628044352958
0.999934628044352736
0.999934628044352736
0.999934628044352847
0.999934628044352736
0.999934628044352736
0.999934628044352736
0.999934628044352736
0.999934628044352958
0.999934628044352514
0.999934628044352847
0.999934628044352736
0.999934628044352736
0.999934628044352847
0.999934628044352625
0.999934628044352847
0.999934628044352625
0.999934628044352847
0.999934628044352736
0.999934628044352958
0.999934628044352736
0.999934628044352847
0.999934628044352847
0.999934628044352736
0.999934628044352514
0.999934628044352847
0.999934628044352958
0.999934628044352736
0.999934628044352847
0.999934628044352847
0.999934628044352847
0.999934628044352514
0.999934628044352847
0.999934628044352736
0.999934628044352847
0.999934628044352847
0.999934628044352736
0.999934628044352736
0.999934628044352625
0.999934628044352847
0.999934628044352736
0.999934628044352847
0.999934628044352847
0.999934628044352736
0.999934628044352736
0.999934628044352736
0.999930633305828764
0.999926638306143589
0.999926638306143589
0.999926638306143811
0.999926638306143478
0.999926638306143589
0.999926638306143478
0.999926638306143700
0.999926638306143700
0.999926638306143589
0.999926638306143589
0.999926638306143700
0.999926638306143589
0.999926638306143700
0.999926638306143700
0.999926638306143478
0.999926638306143589
0.999926638306143589
0.999926638306143589
0.999926638306143589
0.999926638306143589
0.999926638306143811
0.999926638306143589
0.999926638306143700
0.999926638306143478
0.999926638306143589
0.999926638306143589
0.999926638306143700
0.999926638306143700
0.999926638306143700
0.999926638306143700
0.999926638306143478
0.999926638306143700
0.999926638306143700
0.999926638306143478
0.999926638306143700
0.999926638306143589
0.999926638306143478
0.999926638306143700
0.999926638306143589
0.999926638306143589
0.999926638306143700
0.999926638306143589
0.999926638306143700
0.999926638306143589
0.999926638306143478
0.999926638306143700
0.999926638306143700
0.999926638306143478
0.999926638306143589
0.999926638306143700
0.999926638306143700
0.999926638306143589
0.999926638306143589
0.999926638306143700
0.999926638306143700
0.999926638306143700
0.999926638306143589
0.999926638306143700
0.999926638306143700
0.999926638306143478
0.999926638306143700
0.999926638306143589
0.999926638306143700
0.999926638306143478
0.999926638306143700
0.999926638306143700
0.999926638306143589
0.999926638306143589
0.999926638306143700
0.999926638306143478
0.999926638306143700
0.999926638306143478
0.999926638306143700
0.999926638306143700
0.999926638306143589
0.999926638306143478
0.999926638306143478
0.999926638306143589
0.999926638306143700
0.999926638306143700
0.999926638306143700
0.999926638306143700
0.999926638306143478
0.999926638306143589
0.999926638306143811
0.999926638306143700
0.999926638306143589
0.999926638306143589
0.999926638306143478
0.999926638306143700
0.999926638306143700
0.999926638306143589
0.999926638306143589
0.999926638306143700
0.999926638306143589
0.999926638306143478
0.999926638306143700
0.999926638306143700
0.999926638306143589
0.999926638306143589
0.999926638306143589
0.999926638306143589
0.999926638306143589
0.999926638306143700
0.999926638306143589
0.999926638306143700
0.999926638306143700
0.999926638306143478
0.999926638306143589
0.999926638306143811
0.999926638306143478
0.999926638306143700
0.999926638306143589
0.999926638306143589
0.999926638306143589
0.999926638306143700
0.999926638306143700
0.999926638306143589
0.999926638306143478
0.999926638306143700
0.999926638306143700
0.999926638306143589
0.999926638306143478
0.999926638306143589
0.999926638306143700
0.999926638306143589
0.999926638306143700
0.999926638306143589
0.999926638306143700
0.999926638306143478
0.999926638306143700
0.999926638306143589
0.999926638306143811
0.999926638306143589
0.999926638306143478
0.999926638306143811
0.999926638306143367
0.999926638306143700
0.999926638306143589
0.999926638306143589
0.999926638306143700
0.999926638306143589
0.999926638306143589
0.999926638306143811
0.999926638306143367
0.999925985067011802
0.999925331779953908
0.999925331779953797
0.999925331779953575
0.999925331779953797
0.999925331779953797
0.999925331779953686
0.999925331779953797
0.999925331779953797
0.999925331779953797
0.999925331779953797
0.999925331779953797
0.999925331779953797
0.999925331779953575
0.999925331779953908
0.999925331779953686
0.999925331779953908
0.999925331779953575
0.999925331779953908
0.999925331779953686
0.999925331779953908
0.999925331779953686
0.999925331779953797
0.999925331779953797
0.999925331779953908
0.999925331779953575
0.999925331779953908
0.999925331779953908
0.999925331779953686
0.999925331779953908
0.999925331779953575
0.999925331779953797
0.999925331779953686
0.999925331779953797
0.999925331779953686
0.999925331779953797
0.999925331779953797
0.999925331779953686
0.999925331779953908
0.999925331779953797
0.999925331779953797
0.999925331779953575
0.999925331779953797
0.999925331779953908
0.999925331779953797
0.999925331779953686
0.999925331779953908
0.999925331779953797
0.999925331779953686
0.999925331779953797
0.999925331779953686
0.999925331779953797
0.999925331779953686
0.999925331779953908
0.999925331779953908
0.999925331779953797
0.999925331779953686
0.999925331779953797
0.999925331779953686
0.999925331779953797
0.999925331779953797
0.999925331779953908
0.999925331779953575
0.999925331779953797
0.999925331779953797
0.999925331779953908
0.999925331779953686
0.999925331779953797
0.999925331779953686
0.999925331779953797
0.999925331779953908
0.999925331779953575
0.999925331779953686
0.999925331779953908
0.999925331779953686
0.999925331779953797
0.999925331779953686
0.999925331779953797
0.999925331779953686
0.999925331779953797
0.999925331779953797
0.999925331779953797
0.999925331779953797
0.999925331779953797
0.999925331779953686
0.999925331779953686
0.999925331779953908
0.999925331779953797
0.999925331779953686
0.999925331779953908
0.999925331779953686
0.999925331779953797
0.999925331779953686
0.999925331779953575
0.999925331779953908
0.999925331779953797
0.999925331779953797
0.999925331779953797
0.999925331779953797
0.999925331779953797
0.999925331779953797
0.999925331779953575
0.999925331779953908
0.999925331779953797
0.999925331779953797
0.999925331779953686
0.999925331779953797
0.999925331779953575
0.999925331779953908
0.999925331779953575
0.999925331779954019
0.999925331779953686
0.999925331779953686
0.999925331779953908
0.999925331779953686
0.999925331779953686
0.999925331779953797
0.999925331779953908
0.999925331779953686
0.999925331779953797
0.999925331779953797
0.999925331779953797
0.999925331779953797
0.999925331779953797
0.999925331779953908
0.999925331779953686
0.999925331779953797
0.999925331779953797
0.999925331779953797
0.999925331779953797
0.999925331779953686
0.999925331779953686
0.999925331779953908
0.999925331779953797
0.999925331779953797
0.999925331779953797
0.999925331779953686
0.999925331779953797
0.999925331779953686
0.999925331779953686
0.999925331779953686
0.999925331779953908
0.999925331779953797
0.999925331779953575
0.999925331779953797
0.999925331779953797
0.999924510211338435
0.999923688581373260
0.999923688581373149
0.999923688581373260
0.999923688581373260
0.999923688581373260
0.999923688581373260
0.999923688581373149
0.999923688581373371
0.999923688581373260
0.999923688581373371
0.999923688581373038
0.999923688581373149
0.999923688581373482
0.999923688581373038
0.999923688581373371
0.999923688581373149
0.999923688581373371
0.999923688581373038
0.999923688581373260
0.999923688581373371
0.999923688581373260
0.999923688581373371
0.999923688581373149
0.999923688581373260
0.999923688581373149
0.999923688581373260
0.999923688581373371
0.999923688581373149
0.999923688581373371
0.999923688581373260
0.999923688581373371
0.999923688581373149
0.999923688581373260
0.999923688581373260
0.999923688581373371
0.999923688581373260
0.999923688581373038
0.999923688581373260
0.999923688581373149
0.999923688581373371
0.999923688581373149
0.999923688581373371
0.999923688581373260
0.999923688581373260
0.999923688581373149
0.999923688581373260
0.999923688581373260
0.999923688581373149
0.999923688581373260
0.999923688581373260
0.999923688581373149
0.999923688581373371
0.999923688581373149
0.999923688581373149
0.999923688581373260
0.999923688581373371
0.999923688581373260
0.999923688581373149
0.999923688581373260
0.999923688581373371
0.999923688581373038
0.999923688581373371
0.999923688581373260
0.999923688581373260
0.999923688581373149
0.999923688581373371
0.999923688581373260
0.999923688581373149
0.999923688581373260
0.999923688581373149
0.999923688581373260
0.999923688581373371
0.999923688581373260
0.999923688581373260
0.999923688581373260
0.999923688581373149
0.999923688581373260
0.999923688581373260
0.999923688581373260
0.999923688581373149
0.999923688581373260
0.999923688581373260
0.999923688581373371
0.999923688581373038
0.999923688581373260
0.999923688581373149
0.999923688581373260
0.999923688581373260
0.999923688581373260
0.999923688581373149
0.999923688581373149
0.999923688581373149
0.999923688581373260
0.999923688581373260
0.999923688581373260
0.999923688581373482
0.999923688581373149
0.999923688581373260
0.999923688581373371
0.999923688581373149
0.999923688581373260
0.999923688581373371
0.999923688581373149
0.999923688581373260
0.999923688581373260
0.999923688581373149
0.999923688581373371
0.999923688581373260
0.999923688581373260
0.999923688581373260
0.999923688581373149
0.999923688581373149
0.999923688581373482
0.999923688581373260
0.999923688581373149
0.999923688581373260
0.999923688581373149
0.999923688581373260
0.999923688581373260
0.999923688581373260
0.999923688581373371
0.999923688581373149
0.999923688581373371
0.999923688581373149
0.999923688581373260
0.999923688581373149
0.999923688581373260
0.999923688581373371
0.999923688581373149
0.999923688581373149
0.999923688581373371
0.999923688581373371
0.999923688581373260
0.999923688581373149
0.999923688581373260
0.999923688581373371
0.999923688581373038
0.999923688581373371
0.999923688581373260
0.999923688581373260
0.999923688581373260
0.999923688581373260
0.999923688581373260
0.999923688581373260
0.999923688581373260
0.999922704833384413
0.999921721010318953
0.999921721010318953
0.999921721010318953
0.999921721010319065
0.999921721010318842
0.999921721010318842
0.999921721010318842
0.999921721010319065
0.999921721010318731
0.999921721010318953
0.999921721010319065
0.999921721010318731
0.999921721010319176
0.999921721010318842
0.999921721010318953
0.999921721010318842
0.999921721010319065
0.999921721010318953
0.999921721010318953
0.999921721010318842
0.999921721010318953
0.999921721010318953
0.999921721010318953
0.999921721010319065
0.999921721010318731
0.999921721010318953
0.999921721010318842
0.999921721010319065
0.999921721010318842
0.999921721010318842
0.999921721010319065
0.999921721010318953
0.999921721010318953
0.999921721010318731
0.999921721010318953
0.999921721010318842
0.999921721010318842
0.999921721010318953
0.999921721010318953
0.999921721010319065
0.999921721010318842
0.999921721010318953
0.999921721010318953
0.999921721010318731
0.999921721010318953
0.999921721010319065
0.999921721010318953
0.999921721010318842
0.999921721010319065
0.999921721010318731
0.999921721010319065
0.999921721010318953
0.999921721010318953
0.999921721010318842
0.999921721010319065
0.999921721010318842
0.999921721010318953
0.999921721010318953
0.999921721010318953
0.999921721010318731
0.999921721010318953
0.999921721010318953
0.999921721010318842
0.999921721010318953
0.999921721010318842
0.999921721010318953
0.999921721010318953
0.999921721010318842
0.999921721010318731
0.999921721010319065
0.999921721010318953
0.999921721010318953
0.999921721010318953
0.999921721010318842
0.999921721010318953
0.999921721010318842
0.999921721010319065
0.999921721010318953
0.999921721010318953
0.999921721010318953
0.999921721010318842
0.999921721010318953
0.999921721010318953
0.999921721010318842
0.999921721010318953
0.999921721010318842
0.999921721010318842
0.999921721010318953
0.999921721010319065
0.999921721010318953
0.999921721010318953
0.999921721010318842
0.999921721010318953
0.999921721010318842
0.999921721010318953
0.999921721010319176
0.999921721010318731
0.999921721010319065
0.999921721010318953
0.999921721010318842
0.999921721010318842
0.999921721010318842
0.999921721010318953
0.999921721010318953
0.999921721010318953
0.999921721010318953
0.999921721010318842
0.999921721010318953
0.999921721010318953
0.999921721010318953
0.999921721010319065
0.999921721010318953
0.999921721010318953
0.999921721010318953
0.999921721010318731
0.999921721010318953
0.999921721010319065
0.999921721010318842
0.999921721010319065
0.999921721010318842
0.999921721010318731
0.999921721010319065
0.999921721010318842
0.999921721010318953
0.999921721010319065
0.999921721010318953
0.999921721010318953
0.999921721010319065
0.999921721010318842
0.999921721010318953
0.999921721010318731
0.999921721010318953
0.999921721010318731
0.999921721010319065
0.999921721010318842
0.999921721010318953
0.999921721010318842
0.999921721010319065
0.999921721010318731
0.999921721010319065
0.999921721010318842
0.999921721010318953
0.999921721010318842
0.999921721010318953
0.999921721010318953
0.999920585830659125
0.999919450562131940
0.999919450562131940
0.999919450562131940
0.999919450562131717
0.999919450562131829
0.999919450562131829
0.999919450562131829
0.999919450562131829
0.999919450562132051
0.999919450562131717
0.999919450562131940
0.999919450562131829
0.999919450562131940
0.999919450562131940
0.999919450562131940
0.999919450562131829
0.999919450562131829
0.999919450562131829
0.999919450562131829
0.999919450562131829
0.999919450562131940
0.999919450562131940
0.999919450562131829
0.999919450562131940
0.999919450562131940
0.999919450562131717
0.999919450562131829
0.999919450562131717
0.999919450562131829
0.999919450562132162
0.999919450562131829
0.999919450562131829
0.999919450562131940
0.999919450562131829
0.999919450562131940
0.999919450562131940
0.999919450562131829
0.999919450562131717
0.999919450562131829
0.999919450562131940
0.999919450562131829
0.999919450562131940
0.999919450562132051
0.999919450562131829
0.999919450562131829
0.999919450562131940
0.999919450562131829
0.999919450562131829
0.999919450562131940
0.999919450562131829
0.999919450562131940
0.999919450562131717
0.999919450562132051
0.999919450562131717
0.999919450562131940
0.999919450562131940
0.999919450562131717
0.999919450562131940
0.999919450562132051
0.999919450562131717
0.999919450562131940
0.999919450562131717
0.999919450562132051
0.999919450562131829
0.999919450562131940
0.999919450562131717
0.999919450562131829
0.999919450562131940
0.999919450562131717
0.999919450562131829
0.999919450562131940
0.999919450562131940
0.999919450562131717
0.999919450562131940
0.999919450562132051
0.999919450562131717
0.999919450562131940
0.999919450562131717
0.999919450562131940
0.999919450562131940
0.999919450562131829
0.999919450562131940
0.999919450562131717
0.999919450562132051
0.999919450562131829
0.999919450562131940
0.999919450562131940
0.999919450562131606
0.999919450562131940
0.999919450562131829
0.999919450562131940
0.999919450562131940
0.999919450562131829
0.999919450562131717
0.999919450562131717
0.999919450562131829
0.999919450562132051
0.999919450562131829
0.999919450562131940
0.999919450562131940
0.999919450562131829
0.999919450562131717
0.999919450562131940
0.999919450562131940
0.999919450562131940
0.999919450562131717
0.999919450562131829
0.999919450562131940
0.999919450562131829
0.999919450562131940
0.999919450562131717
0.999919450562131940
0.999919450562131940
0.999919450562131717
0.999919450562131940
0.999919450562132051
0.999919450562131829
0.999919450562131717
0.999919450562131829
0.999919450562131940
0.999919450562132051
0.999919450562131717
0.999919450562131829
0.999919450562132051
0.999919450562131940
0.999919450562131606
0.999919450562131829
0.999919450562132051
0.999919450562131829
0.999919450562131940
0.999919450562131829
0.999919450562131940
0.999919450562131829
0.999919450562131829
0.999919450562132051
0.999919450562131829
0.999919450562131829
0.999919450562131717
0.999919450562132162
0.999919450562131940
0.999919450562131829
0.999919450562131829
0.999919450562131717
0.999919450562132051
0.999919450562131829
0.999918172330364508
0.999916893995627998
0.999916893995627887
0.999916893995627887
0.999916893995627998
0.999916893995627887
0.999916893995627998
0.999916893995627998
0.999916893995627998
0.999916893995627998
0.999916893995627887
0.999916893995627887
0.999916893995628109
0.999916893995627998
0.999916893995627998
0.999916893995627887
0.999916893995627887
0.999916893995627998
0.999916893995627998
0.999916893995627998
0.999916893995627998
0.999916893995628109
0.999916893995627887
0.999916893995627887
0.999916893995627887
0.999916893995627998
0.999916893995628109
0.999916893995627998
0.999916893995627887
0.999916893995628109
0.999916893995627998
0.999916893995627998
0.999916893995627998
0.999916893995627887
0.999916893995627887
0.999916893995627998
0.999916893995627998
0.999916893995627998
0.999916893995627776
0.999916893995627998
0.999916893995627998
0.999916893995627998
0.999916893995627998
0.999916893995627887
0.999916893995627998
0.999916893995627998
0.999916893995627998
0.999916893995627998
0.999916893995627998
0.999916893995627887
0.999916893995627998
0.999916893995627887
0.999916893995627998
0.999916893995627998
0.999916893995627887
0.999916893995628109
0.999916893995627998
0.999916893995627887
0.999916893995627887
0.999916893995627998
0.999916893995627998
0.999916893995627887
0.999916893995628220
0.999916893995627776
0.999916893995627998
0.999916893995628109
0.999916893995627887
0.999916893995627776
0.999916893995627998
0.999916893995627887
0.999916893995628109
0.999916893995628109
0.999916893995627887
0.999916893995627887
0.999916893995628109
0.999916893995627887
0.999916893995627887
0.999916893995627998
0.999916893995627887
0.999916893995628109
0.999916893995627887
0.999916893995627998
0.999916893995627998
0.999916893995627887
0.999916893995628109
0.999916893995627998
0.999916893995627998
0.999916893995627998
0.999916893995627887
0.999916893995627998
0.999916893995628109
0.999916893995627887
0.999916893995627998
0.999916893995627887
0.999916893995628109
0.999916893995627887
0.999916893995627998
0.999916893995627887
0.999916893995627887
0.999916893995628109
0.999916893995628109
0.999916893995627998
0.999916893995627998
0.999916893995627998
0.999916893995627998
0.999916893995627998
0.999916893995627887
0.999916893995627998
0.999916893995628109
0.999916893995627776
0.999916893995628109
0.999916893995627887
0.999916893995627998
0.999916893995627998
0.999916893995627887
0.999916893995627998
0.999916893995627665
0.999916893995628109
0.999916893995628109
0.999916893995627887
0.999916893995627998
0.999916893995627998
0.999916893995627998
0.999916893995627887
0.999916893995627998
0.999916893995627998
0.999916893995627998
0.999916893995627998
0.999916893995627887
0.999916893995627887
0.999916893995627998
0.999916893995628109
0.999916893995627887
0.999916893995627998
0.999916893995627998
0.999916893995628109
0.999916893995627998
0.999916893995627998
0.999916893995627998
0.999916893995627887
0.999916893995627887
0.999916893995627998
0.999916893995627998
0.999916893995627998
0.999916893995627998
0.999916893995627998
0.999915482593373595
0.999914071073813804
0.999914071073813693
0.999914071073813693
0.999914071073813693
0.999914071073813582
0.999914071073813582
0.999914071073813471
0.999914071073813804
0.999914071073813693
0.999914071073813582
0.999914071073813582
0.999914071073813693
0.999914071073813582
0.999914071073813693
0.999914071073813693
0.999914071073813693
0.999914071073813582
0.999914071073813915
0.999914071073813471
0.999914071073813693
0.999914071073813693
0.999914071073813804
0.999914071073813582
0.999914071073813471
0.999914071073813804
0.999914071073813582
0.999914071073813693
0.999914071073813582
0.999914071073813693
0.999914071073813693
0.999914071073813804
0.999914071073813582
0.999914071073813582
0.999914071073813582
0.999914071073813804
0.999914071073813693
0.999914071073813582
0.999914071073813693
0.999914071073813693
0.999914071073813582
0.999914071073813582
0.999914071073813693
0.999914071073813471
0.999914071073813693
0.999914071073813693
0.999914071073813693
0.999914071073813582
0.999914071073813693
0.999914071073813804
0.999914071073813471
0.999914071073813804
0.999914071073813582
0.999914071073813582
0.999914071073813582
0.999914071073813693
0.999914071073813582
0.999914071073813693
0.999914071073813804
0.999914071073813471
0.999914071073813693
0.999914071073813582
0.999914071073813693
0.999914071073813693
0.999914071073813693
0.999914071073813804
0.999914071073813693
0.999914071073813471
0.999914071073813693
0.999914071073813693
0.999914071073813471
0.999914071073813693
0.999914071073813582
0.999914071073813693
0.999914071073813582
0.999914071073813693
0.999914071073813693
0.999914071073813582
0.999914071073813582
0.999914071073813693
0.999914071073813693
0.999914071073813582
0.999914071073813582
0.999914071073813804
0.999914071073813582
0.999914071073813582
0.999914071073813693
0.999914071073813582
0.999914071073813804
0.999914071073813582
0.999914071073813582
0.999914071073813804
0.999914071073813582
0.999914071073813693
0.999914071073813693
0.999914071073813582
0.999914071073813582
0.999914071073813582
0.999914071073813582
0.999914071073813804
0.999914071073813582
0.999914071073813804
0.999914071073813471
0.999914071073813915
0.999914071073813582
0.999914071073813693
0.999914071073813693
0.999914071073813582
0.999914071073813693
0.999914071073813471
0.999914071073813582
0.999914071073813693
0.999914071073813693
0.999914071073813582
0.999914071073813693
0.999914071073813582
0.999914071073813693
0.999914071073813693
0.999914071073813582
0.999914071073813693
0.999914071073813693
0.999914071073813693
0.999914071073813582
0.999914071073813693
0.999914071073813693
0.999914071073813471
0.999914071073813693
0.999914071073813471
0.999914071073813693
0.999914071073813693
0.999914071073813582
0.999914071073813693
0.999914071073813582
0.999914071073813693
0.999914071073813915
0.999914071073813693
0.999914071073813582
0.999914071073813582
0.999914071073813693
0.999914071073813582
0.999914071073813693
0.999914071073813582
0.999914071073813693
0.999914071073813582
0.999914071073813693
0.999914071073813693
0.999912535652839440
0.999911000099916514
0.999911000099916847
0.999911000099916847
0.999911000099916514
0.999911000099916736
0.999911000099916736
0.999911000099916625
0.999911000099916625
0.999911000099916625
0.999911000099916736
0.999911000099916625
0.999911000099916847
0.999911000099916625
0.999911000099916736
0.999911000099916625
0.999911000099916847
0.999911000099916625
0.999911000099916736
0.999911000099916736
0.999911000099916625
0.999911000099916736
0.999911000099916625
0.999911000099916514
0.999911000099916847
0.999911000099916847
0.999911000099916625
0.999911000099916625
0.999911000099916736
0.999911000099916736
0.999911000099916736
0.999911000099916625
0.999911000099916736
0.999911000099916625
0.999911000099916625
0.999911000099916625
0.999911000099916736
0.999911000099916736
0.999911000099916736
0.999911000099916625
0.999911000099916736
0.999911000099916625
0.999911000099916847
0.999911000099916847
0.999911000099916625
0.999911000099916736
0.999911000099916625
0.999911000099916736
0.999911000099916736
0.999911000099916736
0.999911000099916625
0.999911000099916736
0.999911000099916625
0.999911000099916847
0.999911000099916625
0.999911000099916736
0.999911000099916847
0.999911000099916625
0.999911000099916514
0.999911000099916736
0.999911000099916736
0.999911000099916736
0.999911000099916736
0.999911000099916625
0.999911000099916625
0.999911000099916736
0.999911000099916736
0.999911000099916736
0.999911000099916736
0.999911000099916736
0.999911000099916514
0.999911000099916625
0.999911000099916625
0.999911000099916847
0.999911000099916847
0.999911000099916514
0.999911000099916736
0.999911000099916625
0.999911000099916847
0.999911000099916625
0.999911000099916847
0.999911000099916514
0.999911000099916625
0.999911000099916736
0.999911000099916847
0.999911000099916736
0.999911000099916514
0.999911000099916625
0.999911000099916736
0.999911000099916847
0.999911000099916625
0.999911000099916736
0.999911000099916625
0.999911000099916736
0.999911000099916736
0.999911000099916736
0.999911000099916736
0.999911000099916625
0.999911000099916736
0.999911000099916736
0.999911000099916514
0.999911000099916847
0.999911000099916736
0.999911000099916514
0.999911000099916736
0.999911000099916847
0.999911000099916736
0.999911000099916625
0.999911000099916625
0.999911000099916736
0.999911000099916625
0.999911000099916847
0.999911000099916514
0.999911000099916847
0.999911000099916514
0.999911000099916736
0.999911000099916736
0.999911000099916625
0.999911000099916736
0.999911000099916736
0.999911000099916625
0.999911000099916736
0.999911000099916736
0.999911000099916736
0.999911000099916625
0.999911000099916625
0.999911000099916625
0.999911000099916736
0.999911000099916847
0.999911000099916736
0.999911000099916625
0.999911000099916847
0.999911000099916736
0.999911000099916514
0.999911000099916736
0.999911000099916736
0.999911000099916625
0.999911000099916736
0.999911000099916625
0.999911000099916625
0.999911000099916625
0.999911000099916736
0.999911000099916847
0.999911000099916514
0.999911000099916736
0.999911000099916736
0.999909920605108082
0.999908841014215843
0.999908841014216065
0.999908841014216176
0.999908841014215843
0.999908841014215954
0.999908841014216065
0.999908841014215843
0.999908841014216065
0.999908841014215843
0.999908841014215843
0.999908841014216065
0.999908841014215954
0.999908841014216065
0.999908841014215954
0.999908841014215732
0.999908841014216065
0.999908841014216176
0.999908841014215843
0.999908841014215954
0.999908841014215954
0.999908841014216065
0.999908841014215954
0.999908841014215954
0.999908841014216065
0.999908841014215843
0.999908841014216065
0.999908841014215954
0.999908841014215954
0.999908841014216065
0.999908841014215954
0.999908841014215843
0.999908841014215954
0.999908841014216176
0.999908841014215954
0.999908841014215954
0.999908841014215954
0.999908841014215954
0.999908841014216176
0.999908841014216065
0.999908841014215843
0.999908841014215954
0.999908841014216176
0.999908841014215954
0.999908841014215954
0.999908841014216065
0.999908841014216065
0.999908841014216065
0.999908841014215954
0.999908841014216065
0.999908841014215843
0.999908841014215843
0.999908841014216065
0.999908841014216065
0.999908841014216065
0.999908841014216065
0.999908841014215954
0.999908841014215954
0.999908841014215843
0.999908841014215954
0.999908841014215843
0.999908841014215954
0.999908841014216176
0.999908841014215954
0.999908841014215954
0.999908841014215954
0.999908841014216065
0.999908841014215954
0.999908841014216176
0.999908841014215732
0.999908841014216065
0.999908841014215843
0.999908841014215954
0.999908841014216176
0.999908841014215843
0.999908841014215954
0.999908841014216065
0.999908841014215954
0.999908841014216065
0.999908841014215954
0.999908841014215954
0.999908841014215954
0.999908841014215954
0.999908841014215954
0.999908841014215954
0.999908841014215954
0.999908841014216065
0.999908841014215843
0.999908841014216065
0.999908841014215954
0.999908841014215954
0.999908841014215954
0.999908841014216176
0.999908841014215732
0.999908841014216065
0.999908841014215954
0.999908841014215954
0.999908841014215954
0.999908841014215954
0.999908841014216065
0.999908841014216065
0.999908841014215954
0.999908841014215843
0.999908841014215954
0.999908841014215954
0.999908841014215954
0.999908841014216065
0.999908841014215843
0.999908841014216176
0.999908841014215843
0.999908841014216065
0.999908841014215954
0.999908841014215954
0.999908841014216176
0.999908841014215954
0.999908841014215843
0.999908841014216065
0.999908841014216065
0.999908841014215954
0.999908841014215732
0.999908841014215954
0.999908841014216176
0.999908841014215954
0.999908841014216065
0.999908841014216065
0.999908841014216065
0.999908841014215732
0.999908841014216065
0.999908841014215954
0.999908841014215954
0.999908841014215843
0.999908841014215954
0.999908841014216065
0.999908841014215954
0.999908841014215954
0.999908841014215954
0.999908841014215954
0.999908841014215954
0.999908841014215954
0.999908841014215954
0.999908841014216065
0.999908841014215843
0.999908841014215954
0.999908841014215954
0.999908841014215954
0.999908841014216065
0.999905952813299526
0.999903064349073945
0.999903064349074056
0.999903064349073945
0.999903064349074056
0.999903064349074056
0.999903064349073945
0.999903064349073833
0.999903064349074056
0.999903064349073945
0.999903064349074056
0.999903064349073945
0.999903064349074167
0.999903064349073833
0.999903064349073945
0.999903064349074056
0.999903064349074056
0.999903064349073833
0.999903064349074167
0.999903064349073945
0.999903064349073945
0.999903064349073945
0.999903064349073945
0.999903064349073945
0.999903064349074056
0.999903064349073945
0.999903064349074056
0.999903064349073945
0.999903064349074167
0.999903064349073833
0.999903064349073945
0.999903064349073945
0.999903064349074056
0.999903064349073945
0.999903064349074056
0.999903064349073833
0.999903064349074056
0.999903064349073833
0.999903064349074056
0.999903064349073945
0.999903064349074056
0.999903064349073833
0.999903064349073945
0.999903064349073945
0.999903064349074056
0.999903064349073945
0.999903064349073833
0.999903064349074056
0.999903064349074056
0.999903064349074056
0.999903064349074056
0.999903064349073945
0.999903064349073833
0.999903064349073945
0.999903064349074056
0.999903064349074056
0.999903064349073945
0.999903064349073833
0.999903064349074278
0.999903064349073945
0.999903064349073833
0.999903064349073945
0.999903064349074167
0.999903064349073833
0.999903064349073945
0.999903064349074056
0.999903064349073945
0.999903064349074056
0.999903064349073833
0.999903064349073945
0.999903064349074056
0.999903064349073833
0.999903064349074167
0.999903064349073945
0.999903064349073945
0.999903064349073833
0.999903064349073833
0.999903064349073945
0.999903064349074056
0.999903064349074056
0.999903064349074056
0.999903064349073945
0.999903064349073833
0.999903064349074056
0.999903064349074056
0.999903064349074056
0.999903064349073945
0.999903064349073945
0.999903064349074167
0.999903064349073722
0.999903064349074056
0.999903064349074167
0.999903064349073722
0.999903064349074056
0.999903064349073945
0.999903064349073945
0.999903064349073945
0.999903064349074167
0.999903064349073722
0.999903064349074056
0.999903064349074056
0.999903064349073833
0.999903064349073945
0.999903064349074167
0.999903064349073945
0.999903064349074056
0.999903064349074056
0.999903064349073945
0.999903064349073833
0.999903064349073945
0.999903064349074056
0.999903064349074056
0.999903064349073945
0.999903064349074056
0.999903064349073833
0.999903064349074056
0.999903064349073833
0.999903064349074056
0.999903064349073945
0.999903064349073945
0.999903064349074056
0.999903064349074056
0.999903064349073833
0.999903064349074056
0.999903064349073945
0.999903064349073945
0.999903064349073945
0.999903064349074167
0.999903064349073945
0.999903064349073945
0.999903064349073833
0.999903064349073945
0.999903064349074167
0.999903064349073722
0.999903064349074167
0.999903064349073833
0.999903064349074167
0.999903064349073833
0.999903064349074056
0.999903064349073945
0.999903064349074056
0.999903064349073945
0.999903064349074056
0.999903064349074056
0.999903064349074056
0.999903064349073833
0.999901718356606573
0.999900372233651580
0.999900372233651580
0.999900372233651469
0.999900372233651358
0.999900372233651691
0.999900372233651691
0.999900372233651469
0.999900372233651580
0.999900372233651469
0.999900372233651580
0.999900372233651580
0.999900372233651691
0.999900372233651358
0.999900372233651469
0.999900372233651580
0.999900372233651580
0.999900372233651580
0.999900372233651469
0.999900372233651580
0.999900372233651580
0.999900372233651469
0.999900372233651469
0.999900372233651469
0.999900372233651580
0.999900372233651469
0.999900372233651691
0.999900372233651469
0.999900372233651580
0.999900372233651580
0.999900372233651358
0.999900372233651469
0.999900372233651469
0.999900372233651691
0.999900372233651469
0.999900372233651580
0.999900372233651580
0.999900372233651469
0.999900372233651469
0.999900372233651691
0.999900372233651358
0.999900372233651580
0.999900372233651580
0.999900372233651580
0.999900372233651358
0.999900372233651469
0.999900372233651580
0.999900372233651469
0.999900372233651691
0.999900372233651469
0.999900372233651580
0.999900372233651469
0.999900372233651580
0.999900372233651580
0.999900372233651580
0.999900372233651580
0.999900372233651469
0.999900372233651691
0.999900372233651358
0.999900372233651580
0.999900372233651469
0.999900372233651691
0.999900372233651469
0.999900372233651580
0.999900372233651580
0.999900372233651580
0.999900372233651469
0.999900372233651358
0.999900372233651469
0.999900372233651691
0.999900372233651469
0.999900372233651691
0.999900372233651469
0.999900372233651580
0.999900372233651580
0.999900372233651358
0.999900372233651691
0.999900372233651469
0.999900372233651691
0.999900372233651469
0.999900372233651691
0.999900372233651358
0.999900372233651580
0.999900372233651580
0.999900372233651469
0.999900372233651691
0.999900372233651358
0.999900372233651580
0.999900372233651691
0.999900372233651469
0.999900372233651469
0.999900372233651469
0.999900372233651580
0.999900372233651469
0.999900372233651580
0.999900372233651580
0.999900372233651580
0.999900372233651358
0.999900372233651802
0.999900372233651469
0.999900372233651469
0.999900372233651469
0.999900372233651691
0.999900372233651580
0.999900372233651580
0.999900372233651469
0.999900372233651580
0.999900372233651580
0.999900372233651469
0.999900372233651358
0.999900372233651580
0.999900372233651469
0.999900372233651580
0.999900372233651580
0.999900372233651469
0.999900372233651580
0.999900372233651469
0.999900372233651580
0.999900372233651580
0.999900372233651691
0.999900372233651580
0.999900372233651469
0.999900372233651469
0.999900372233651469
0.999900372233651580
0.999900372233651691
0.999900372233651580
0.999900372233651469
0.999900372233651469
0.999900372233651580
0.999900372233651469
0.999900372233651691
0.999900372233651358
0.999900372233651691
0.999900372233651358
0.999900372233651469
0.999900372233651691
0.999900372233651580
0.999900372233651358
0.999900372233651691
0.999900372233651580
0.999900372233651358
0.999900372233651691
0.999900372233651358
0.999900372233651580
0.999900372233651358
0.999898227753821978
0.999896083060321517
0.999896083060321739
0.999896083060321184
0.999896083060321517
0.999896083060321517
0.999896083060321517
0.999896083060321406
0.999896083060321517
0.999896083060321517
0.999896083060321406
0.999896083060321406
0.999896083060321406
0.999896083060321628
0.999896083060321295
0.999896083060321517
0.999896083060321517
0.999896083060321517
0.999896083060321295
0.999896083060321739
0.999896083060321184
0.999896083060321628
0.999896083060321406
0.999896083060321406
0.999896083060321406
0.999896083060321406
0.999896083060321517
0.999896083060321628
0.999896083060321406
0.999896083060321517
0.999896083060321406
0.999896083060321406
0.999896083060321406
0.999896083060321517
0.999896083060321517
0.999896083060321295
0.999896083060321628
0.999896083060321295
0.999896083060321517
0.999896083060321628
0.999896083060321184
0.999896083060321406
0.999896083060321628
0.999896083060321406
0.999896083060321517
0.999896083060321295
0.999896083060321628
0.999896083060321406
0.999896083060321295
0.999896083060321739
0.999896083060321295
0.999896083060321628
0.999896083060321295
0.999896083060321295
0.999896083060321517
0.999896083060321517
0.999896083060321628
0.999896083060321406
0.999896083060321517
0.999896083060321406
0.999896083060321406
0.999896083060321739
0.999896083060321406
0.999896083060321406
0.999896083060321517
0.999896083060321295
0.999896083060321517
0.999896083060321406
0.999896083060321517
0.999896083060321295
0.999896083060321406
0.999896083060321517
0.999896083060321406
0.999896083060321517
0.999896083060321517
0.999896083060321406
0.999896083060321517
0.999896083060321628
0.999896083060321295
0.999896083060321406
0.999896083060321406
0.999896083060321517
0.999896083060321517
0.999896083060321517
0.999896083060321517
0.999896083060321406
0.999896083060321295
0.999896083060321517
0.999896083060321517
0.999896083060321628
0.999896083060321295
0.999896083060321517
0.999896083060321406
0.999896083060321517
0.999896083060321295
0.999896083060321517
0.999896083060321406
0.999896083060321628
0.999896083060321517
0.999896083060321406
0.999896083060321184
0.999896083060321517
0.999896083060321517
0.999896083060321406
0.999896083060321517
0.999896083060321295
0.999896083060321406
0.999896083060321406
0.999896083060321406
0.999896083060321517
0.999896083060321517
0.999896083060321517
0.999896083060321295
0.999896083060321406
0.999896083060321406
0.999896083060321517
0.999896083060321517
0.999896083060321406
0.999896083060321406
0.999896083060321517
0.999896083060321295
0.999896083060321295
0.999896083060321739
0.999896083060321295
0.999896083060321295
0.999896083060321628
0.999896083060321406
0.999896083060321517
0.999896083060321406
0.999896083060321406
0.999896083060321406
0.999896083060321517
0.999896083060321406
0.999896083060321628
0.999896083060321406
0.999896083060321406
0.999896083060321406
0.999896083060321517
0.999896083060321517
0.999896083060321406
0.999896083060321517
0.999896083060321295
0.999896083060321406
0.999896083060321517
0.999896083060321406
0.999896083060321406
0.999894085131518118
0.999892086995074370
0.999892086995074370
0.999892086995074258
0.999892086995074481
0.999892086995074481
0.999892086995074481
0.999892086995074258
0.999892086995074370
0.999892086995074370
0.999892086995074370
0.999892086995074370
0.999892086995074481
0.999892086995074258
0.999892086995074481
0.999892086995074592
0.999892086995074147
0.999892086995074370
0.999892086995074592
0.999892086995074370
0.999892086995074370
0.999892086995074258
0.999892086995074481
0.999892086995074481
0.999892086995074370
0.999892086995074370
0.999892086995074481
0.999892086995074481
0.999892086995074370
0.999892086995074481
0.999892086995074481
0.999892086995074258
0.999892086995074592
0.999892086995074370
0.999892086995074258
0.999892086995074481
0.999892086995074481
0.999892086995074370
0.999892086995074258
0.999892086995074370
0.999892086995074370
0.999892086995074370
0.999892086995074370
0.999892086995074481
0.999892086995074481
0.999892086995074147
0.999892086995074481
0.999892086995074481
0.999892086995074370
0.999892086995074481
0.999892086995074258
0.999892086995074481
0.999892086995074370
0.999892086995074481
0.999892086995074370
0.999892086995074481
0.999892086995074258
0.999892086995074481
0.999892086995074370
0.999892086995074258
0.999892086995074370
0.999892086995074592
0.999892086995074147
0.999892086995074481
0.999892086995074258
0.999892086995074592
0.999892086995074481
0.999892086995074370
0.999892086995074481
0.999892086995074258
0.999892086995074370
0.999892086995074481
0.999892086995074147
0.999892086995074592
0.999892086995074258
0.999892086995074592
0.999892086995074370
0.999892086995074147
0.999892086995074481
0.999892086995074370
0.999892086995074370
0.999892086995074370
0.999892086995074481
0.999892086995074481
0.999892086995074370
0.999892086995074481
0.999892086995074258
0.999892086995074481
0.999892086995074481
0.999892086995074370
0.999892086995074481
0.999892086995074370
0.999892086995074370
0.999892086995074147
0.999892086995074370
0.999892086995074481
0.999892086995074592
0.999892086995074370
0.999892086995074370
0.999892086995074370
0.999892086995074370
0.999892086995074370
0.999892086995074258
0.999892086995074592
0.999892086995074592
0.999892086995074370
0.999892086995074370
0.999892086995074370
0.999892086995074370
0.999892086995074258
0.999892086995074592
0.999892086995074370
0.999892086995074258
0.999892086995074481
0.999892086995074481
0.999892086995074258
0.999892086995074481
0.999892086995074481
0.999892086995074258
0.999892086995074370
0.999892086995074481
0.999892086995074147
0.999892086995074370
0.999892086995074481
0.999892086995074258
0.999892086995074481
0.999892086995074370
0.999892086995074481
0.999892086995074370
0.999892086995074592
0.999892086995074370
0.999892086995074481
0.999892086995074258
0.999892086995074370
0.999892086995074370
0.999892086995074481
0.999892086995074481
0.999892086995074258
0.999892086995074481
0.999892086995074370
0.999892086995074370
0.999892086995074481
0.999892086995074370
0.999892086995074481
0.999892086995074147
0.999892086995074481
0.999890414378594272
0.999888741581597684
0.999888741581597573
0.999888741581597573
0.999888741581597573
0.999888741581597795
0.999888741581597351
0.999888741581597684
0.999888741581597573
0.999888741581597684
0.999888741581597462
0.999888741581597573
0.999888741581597795
0.999888741581597462
0.999888741581597684
0.999888741581597573
0.999888741581597573
0.999888741581597795
0.999888741581597462
0.999888741581597684
0.999888741581597573
0.999888741581597573
0.999888741581597573
0.999888741581597684
0.999888741581597684
0.999888741581597573
0.999888741581597573
0.999888741581597573
0.999888741581597684
0.999888741581597684
0.999888741581597351
0.999888741581597795
0.999888741581597573
0.999888741581597684
0.999888741581597573
0.999888741581597573
0.999888741581597462
0.999888741581597462
0.999888741581597795
0.999888741581597684
0.999888741581597573
0.999888741581597684
0.999888741581597462
0.999888741581597462
0.999888741581597573
0.999888741581597684
0.999888741581597684
0.999888741581597573
0.999888741581597573
0.999888741581597684
0.999888741581597462
0.999888741581597684
0.999888741581597573
0.999888741581597684
0.999888741581597462
0.999888741581597573
0.999888741581597684
0.999888741581597684
0.999888741581597573
0.999888741581597573
0.999888741581597684
0.999888741581597462
0.999888741581597573
0.999888741581597573
0.999888741581597573
0.999888741581597684
0.999888741581597573
0.999888741581597573
0.999888741581597573
0.999888741581597573
0.999888741581597684
0.999888741581597573
0.999888741581597573
0.999888741581597462
0.999888741581597795
0.999888741581597573
0.999888741581597573
0.999888741581597684
0.999888741581597573
0.999888741581597573
0.999888741581597684
0.999888741581597462
0.999888741581597684
0.999888741581597573
0.999888741581597684
0.999888741581597684
0.999888741581597684
0.999888741581597462
0.999888741581597573
0.999888741581597573
0.999888741581597573
0.999888741581597684
0.999888741581597573
0.999888741581597573
0.999888741581597684
0.999888741581597573
0.999888741581597573
0.999888741581597573
0.999888741581597684
0.999888741581597462
0.999888741581597462
0.999888741581597684
0.999888741581597684
0.999888741581597684
0.999888741581597573
0.999888741581597573
0.999888741581597462
0.999888741581597573
0.999888741581597684
0.999888741581597573
0.999888741581597573
0.999888741581597795
0.999888741581597462
0.999888741581597573
0.999888741581597573
0.999888741581597573
0.999888741581597573
0.999888741581597795
0.999888741581597573
0.999888741581597462
0.999888741581597684
0.999888741581597573
0.999888741581597462
0.999888741581597573
0.999888741581597795
0.999888741581597462
0.999888741581597573
0.999888741581597684
0.999888741581597573
0.999888741581597573
0.999888741581597684
0.999888741581597573
0.999888741581597795
0.999888741581597573
0.999888741581597351
0.999888741581597795
0.999888741581597684
0.999888741581597462
0.999888741581597684
0.999888741581597573
0.999888741581597462
0.999888741581597684
0.999888741581597462
0.999888741581597573
0.999888741581597684
0.999888741581597684
0.999887203167122540
0.999885664581466882
0.999885664581466993
0.999885664581466993
0.999885664581466993
0.999885664581466882
0.999885664581466882
0.999885664581466882
0.999885664581466882
0.999885664581466771
0.999885664581466882
0.999885664581467104
0.999885664581466771
0.999885664581466993
0.999885664581467104
0.999885664581466882
0.999885664581466993
0.999885664581466882
0.999885664581466882
0.999885664581466882
0.999885664581467104
0.999885664581466771
0.999885664581466882
0.999885664581466993
0.999885664581466882
0.999885664581466993
0.999885664581466882
0.999885664581467215
0.999885664581466771
0.999885664581467104
0.999885664581466771
0.999885664581466993
0.999885664581466882
0.999885664581466993
0.999885664581466993
0.999885664581466993
0.999885664581466993
0.999885664581466882
0.999885664581466882
0.999885664581466993
0.999885664581466771
0.999885664581466882
0.999885664581466993
0.999885664581466882
0.999885664581466993
0.999885664581466882
0.999885664581466993
0.999885664581466993
0.999885664581466771
0.999885664581467104
0.999885664581466771
0.999885664581466993
0.999885664581466771
0.999885664581466993
0.999885664581466882
0.999885664581466882
0.999885664581466882
0.999885664581466771
0.999885664581467104
0.999885664581466993
0.999885664581466882
0.999885664581466771
0.999885664581466882
0.999885664581467104
0.999885664581466882
0.999885664581466993
0.999885664581466771
0.999885664581466993
0.999885664581466771
0.999885664581467104
0.999885664581466771
0.999885664581466882
0.999885664581467215
0.999885664581466771
0.999885664581467104
0.999885664581466660
0.999885664581467104
0.999885664581467104
0.999885664581466882
0.999885664581466882
0.999885664581466771
0.999885664581467104
0.999885664581466993
0.999885664581466771
0.999885664581466771
0.999885664581467104
0.999885664581466993
0.999885664581466882
0.999885664581466993
0.999885664581466771
0.999885664581466882
0.999885664581467104
0.999885664581466882
0.999885664581466882
0.999885664581466993
0.999885664581466882
0.999885664581466882
0.999885664581466882
0.999885664581466993
0.999885664581466993
0.999885664581466771
0.999885664581466882
0.999885664581467104
0.999885664581466882
0.999885664581466882
0.999885664581466993
0.999885664581466993
0.999885664581466882
0.999885664581466993
0.999885664581466882
0.999885664581466771
0.999885664581466882
0.999885664581467104
0.999885664581466993
0.999885664581466993
0.999885664581466882
0.999885664581466993
0.999885664581466882
0.999885664581466993
0.999885664581466993
0.999885664581466993
0.999885664581466771
0.999885664581466771
0.999885664581466882
0.999885664581467104
0.999885664581467104
0.999885664581466771
0.999885664581466993
0.999885664581466993
0.999885664581466993
0.999885664581466993
0.999885664581466882
0.999885664581467104
0.999885664581466882
0.999885664581466771
0.999885664581466993
0.999885664581466882
0.999885664581466993
0.999885664581466771
0.999885664581466993
0.999885664581466882
0.999885664581467104
0.999885664581466993
0.999885664581466882
0.999885664581466771
0.999885664581466993
0.999883818721085005
0.999881972649631412
0.999881972649631634
0.999881972649631523
0.999881972649631412
0.999881972649631523
0.999881972649631745
0.999881972649631412
0.999881972649631523
0.999881972649631634
0.999881972649631301
0.999881972649631634
0.999881972649631634
0.999881972649631634
0.999881972649631412
0.999881972649631523
0.999881972649631523
0.999881972649631634
0.999881972649631412
0.999881972649631523
0.999881972649631634
0.999881972649631523
0.999881972649631634
0.999881972649631412
0.999881972649631523
0.999881972649631412
0.999881972649631634
0.999881972649631412
0.999881972649631634
0.999881972649631301
0.999881972649631523
0.999881972649631523
0.999881972649631634
0.999881972649631301
0.999881972649631856
0.999881972649631523
0.999881972649631523
0.999881972649631523
0.999881972649631301
0.999881972649631745
0.999881972649631412
0.999881972649631634
0.999881972649631412
0.999881972649631634
0.999881972649631523
0.999881972649631412
0.999881972649631523
0.999881972649631523
0.999881972649631634
0.999881972649631523
0.999881972649631634
0.999881972649631301
0.999881972649631745
0.999881972649631412
0.999881972649631523
0.999881972649631523
0.999881972649631634
0.999881972649631523
0.999881972649631412
0.999881972649631523
0.999881972649631634
0.999881972649631523
0.999881972649631634
0.999881972649631301
0.999881972649631634
0.999881972649631634
0.999881972649631523
0.999881972649631412
0.999881972649631412
0.999881972649631634
0.999881972649631745
0.999881972649631301
0.999881972649631523
0.999881972649631523
0.999881972649631523
0.999881972649631634
0.999881972649631523
0.999881972649631412
0.999881972649631523
0.999881972649631634
0.999881972649631523
0.999881972649631412
0.999881972649631523
0.999881972649631634
0.999881972649631412
0.999881972649631412
0.999881972649631634
0.999881972649631523
0.999881972649631301
0.999881972649631634
0.999881972649631523
0.999881972649631634
0.999881972649631412
0.999881972649631634
0.999881972649631412
0.999881972649631634
0.999881972649631523
0.999881972649631523
0.999881972649631523
0.999881972649631523
0.999881972649631745
0.999881972649631412
0.999881972649631634
0.999881972649631412
0.999881972649631523
0.999881972649631523
0.999881972649631523
0.999881972649631523
0.999881972649631634
0.999881972649631301
0.999881972649631634
0.999881972649631523
0.999881972649631634
0.999881972649631412
0.999881972649631523
0.999881972649631634
0.999881972649631301
0.999881972649631634
0.999881972649631634
0.999881972649631523
0.999881972649631412
0.999881972649631523
0.999881972649631634
0.999881972649631412
0.999881972649631745
0.999881972649631412
0.999881972649631745
0.999881972649631412
0.999881972649631412
0.999881972649631523
0.999881972649631523
0.999881972649631523
0.999881972649631523
0.999881972649631523
0.999881972649631523
0.999881972649631523
0.999881972649631634
0.999881972649631412
0.999881972649631745
0.999881972649631412
0.999881972649631745
0.999881972649631523
0.999881972649631412
0.999881972649631523
0.999881972649631523
0.999881972649631412
0.999879817082854117
0.999877661261630579
0.999877661261630690
0.999877661261630801
0.999877661261630801
0.999877661261630579
0.999877661261630579
0.999877661261630801
0.999877661261630690
0.999877661261630579
0.999877661261630690
0.999877661261630579
0.999877661261630801
0.999877661261630579
0.999877661261630801
0.999877661261630690
0.999877661261630801
0.999877661261630579
0.999877661261630579
0.999877661261630579
0.999877661261630801
0.999877661261630468
0.999877661261630690
0.999877661261630801
0.999877661261630690
0.999877661261630690
0.999877661261630579
0.999877661261630468
0.999877661261630579
0.999877661261630912
0.999877661261630690
0.999877661261630579
0.999877661261630801
0.999877661261630579
0.999877661261630912
0.999877661261630468
0.999877661261630690
0.999877661261630579
0.999877661261630912
0.999877661261630468
0.999877661261630912
0.999877661261630690
0.999877661261630690
0.999877661261630468
0.999877661261630801
0.999877661261630801
0.999877661261630690
0.999877661261630468
0.999877661261630801
0.999877661261630801
0.999877661261630579
0.999877661261630579
0.999877661261630912
0.999877661261630468
0.999877661261630690
0.999877661261630801
0.999877661261630801
0.999877661261630579
0.999877661261630579
0.999877661261630801
0.999877661261630468
0.999877661261630912
0.999877661261630468
0.999877661261630801
0.999877661261630690
0.999877661261630801
0.999877661261630579
0.999877661261630579
0.999877661261630579
0.999877661261630801
0.999877661261630801
0.999877661261630801
0.999877661261630579
0.999877661261630690
0.999877661261630579
0.999877661261630912
0.999877661261630468
0.999877661261630690
0.999877661261630579
0.999877661261630801
0.999877661261630690
0.999877661261630690
0.999877661261630690
0.999877661261630690
0.999877661261630468
0.999877661261630690
0.999877661261630690
0.999877661261630801
0.999877661261630801
0.999877661261630468
0.999877661261630690
0.999877661261630801
0.999877661261630690
0.999877661261630579
0.999877661261630468
0.999877661261630801
0.999877661261630579
0.999877661261630801
0.999877661261630690
0.999877661261630690
0.999877661261630579
0.999877661261630690
0.999877661261630912
0.999877661261630468
0.999877661261630801
0.999877661261630579
0.999877661261630690
0.999877661261630912
0.999877661261630690
0.999877661261630579
0.999877661261630690
0.999877661261630690
0.999877661261630690
0.999877661261630579
0.999877661261630579
0.999877661261630690
0.999877661261630912
0.999877661261630579
0.999877661261630690
0.999877661261630579
0.999877661261630801
0.999877661261630690
0.999877661261630690
0.999877661261630579
0.999877661261630579
0.999877661261630690
0.999877661261630690
0.999877661261630690
0.999877661261630690
0.999877661261630801
0.999877661261630579
0.999877661261630579
0.999877661261630690
0.999877661261630690
0.999877661261630801
0.999877661261630468
0.999877661261630801
0.999877661261630690
0.999877661261630690
0.999877661261630579
0.999877661261630579
0.999877661261630912
0.999877661261630579
0.999877661261630801
0.999877661261630357
0.999877661261630801
0.999875193500326054
0.999872725437081389
0.999872725437081500
0.999872725437081389
0.999872725437081611
0.999872725437081389
0.999872725437081611
0.999872725437081500
0.999872725437081278
0.999872725437081500
0.999872725437081722
0.999872725437081500
0.999872725437081278
0.999872725437081389
0.999872725437081611
0.999872725437081500
0.999872725437081611
0.999872725437081278
0.999872725437081500
0.999872725437081389
0.999872725437081500
0.999872725437081500
0.999872725437081611
0.999872725437081500
0.999872725437081389
0.999872725437081389
0.999872725437081500
0.999872725437081389
0.999872725437081500
0.999872725437081500
0.999872725437081500
0.999872725437081611
0.999872725437081389
0.999872725437081611
0.999872725437081389
0.999872725437081389
0.999872725437081500
0.999872725437081500
0.999872725437081611
0.999872725437081500
0.999872725437081389
0.999872725437081611
0.999872725437081389
0.999872725437081611
0.999872725437081389
0.999872725437081389
0.999872725437081389
0.999872725437081611
0.999872725437081500
0.999872725437081500
0.999872725437081389
0.999872725437081389
0.999872725437081389
0.999872725437081611
0.999872725437081389
0.999872725437081389
0.999872725437081389
0.999872725437081611
0.999872725437081500
0.999872725437081500
0.999872725437081389
0.999872725437081278
0.999872725437081500
0.999872725437081500
0.999872725437081500
0.999872725437081500
0.999872725437081278
0.999872725437081722
0.999872725437081500
0.999872725437081611
0.999872725437081278
0.999872725437081500
0.999872725437081611
0.999872725437081389
0.999872725437081389
0.999872725437081611
0.999872725437081389
0.999872725437081278
0.999872725437081722
0.999872725437081389
0.999872725437081500
0.999872725437081500
0.999872725437081389
0.999872725437081500
0.999872725437081389
0.999872725437081611
0.999872725437081278
0.999872725437081611
0.999872725437081389
0.999872725437081611
0.999872725437081389
0.999872725437081500
0.999872725437081500
0.999872725437081500
0.999872725437081722
0.999872725437081167
0.999872725437081500
0.999872725437081500
0.999872725437081389
0.999872725437081500
0.999872725437081500
0.999872725437081611
0.999872725437081278
0.999872725437081611
0.999872725437081500
0.999872725437081500
0.999872725437081500
0.999872725437081278
0.999872725437081500
0.999872725437081611
0.999872725437081500
0.999872725437081611
0.999872725437081389
0.999872725437081500
0.999872725437081500
0.999872725437081389
0.999872725437081500
0.999872725437081500
0.999872725437081500
0.999872725437081500
0.999872725437081500
0.999872725437081611
0.999872725437081611
0.999872725437081500
0.999872725437081278
0.999872725437081500
0.999872725437081500
0.999872725437081611
0.999872725437081278
0.999872725437081500
0.999872725437081500
0.999872725437081611
0.999872725437081278
0.999872725437081389
0.999872725437081722
0.999872725437081278
0.999872725437081722
0.999872725437081389
0.999872725437081389
0.999872725437081611
0.999872725437081500
0.999872725437081278
0.999872725437081611
0.999872725437081500
0.999872725437081500
0.999872725437081389
0.999869857662577410
0.999866989523032323
0.999866989523032101
0.999866989523032212
0.999866989523032323
0.999866989523032101
0.999866989523032212
0.999866989523032323
0.999866989523032101
0.999866989523032212
0.999866989523032212
0.999866989523032212
0.999866989523032323
0.999866989523032323
0.999866989523032101
0.999866989523032212
0.999866989523032212
0.999866989523032323
0.999866989523032101
0.999866989523032323
0.999866989523032101
0.999866989523032212
0.999866989523032212
0.999866989523032101
0.999866989523032323
0.999866989523032212
0.999866989523032212
0.999866989523032101
0.999866989523032434
0.999866989523032101
0.999866989523032212
0.999866989523032323
0.999866989523032212
0.999866989523032323
0.999866989523032101
0.999866989523032212
0.999866989523032212
0.999866989523031990
0.999866989523032212
0.999866989523032101
0.999866989523032323
0.999866989523032323
0.999866989523031990
0.999866989523032323
0.999866989523032323
0.999866989523032323
0.999866989523032101
0.999866989523032212
0.999866989523032101
0.999866989523032101
0.999866989523032323
0.999866989523032101
0.999866989523032212
0.999866989523032323
0.999866989523032323
0.999866989523032101
0.999866989523032212
0.999866989523032101
0.999866989523032434
0.999866989523032101
0.999866989523032212
0.999866989523032212
0.999866989523032212
0.999866989523032101
0.999866989523032101
0.999866989523032323
0.999866989523032212
0.999866989523032212
0.999866989523032101
0.999866989523032323
0.999866989523032101
0.999866989523032212
0.999866989523032101
0.999866989523032434
0.999866989523032212
0.999866989523032101
0.999866989523032323
0.999866989523032101
0.999866989523032212
0.999866989523032212
0.999866989523032434
0.999866989523031990
0.999866989523032101
0.999866989523032323
0.999866989523032101
0.999866989523032323
0.999866989523032101
0.999866989523032323
0.999866989523032212
0.999866989523032212
0.999866989523031990
0.999866989523032323
0.999866989523032101
0.999866989523032434
0.999866989523032212
0.999866989523032323
0.999866989523032101
0.999866989523032212
0.999866989523032212
0.999866989523032101
0.999866989523032101
0.999866989523032434
0.999866989523032212
0.999866989523032212
0.999866989523032212
0.999866989523031990
0.999866989523032212
0.999866989523032101
0.999866989523032323
0.999866989523032434
0.999866989523032101
0.999866989523032212
0.999866989523032101
0.999866989523032434
0.999866989523032212
0.999866989523032101
0.999866989523032434
0.999866989523031990
0.999866989523032212
0.999866989523032323
0.999866989523032101
0.999866989523032323
0.999866989523031990
0.999866989523032323
0.999866989523032323
0.999866989523032212
0.999866989523032212
0.999866989523031990
0.999866989523032323
0.999866989523032101
0.999866989523032434
0.999866989523032101
0.999866989523032212
0.999866989523032101
0.999866989523032434
0.999866989523032212
0.999866989523032101
0.999866989523032212
0.999866989523032212
0.999866989523032212
0.999866989523032434
0.999866989523032101
0.999866989523032212
0.999866989523032212
0.999866989523032101
0.999866989523032212
0.999863626004436346
0.999860262038397729
0.999860262038397729
0.999860262038397729
0.999860262038397729
0.999860262038397729
0.999860262038397729
0.999860262038397951
0.999860262038397840
0.999860262038397507
0.999860262038397951
0.999860262038397729
0.999860262038397618
0.999860262038397729
0.999860262038397618
0.999860262038397840
0.999860262038397840
0.999860262038397840
0.999860262038397729
0.999860262038397729
0.999860262038397729
0.999860262038397840
0.999860262038397618
0.999860262038397840
0.999860262038397729
0.999860262038397618
0.999860262038397840
0.999860262038397618
0.999860262038397618
0.999860262038397840
0.999860262038397840
0.999860262038397840
0.999860262038397618
0.999860262038397618
0.999860262038397951
0.999860262038397729
0.999860262038397840
0.999860262038397507
0.999860262038398062
0.999860262038397618
0.999860262038397951
0.999860262038397618
0.999860262038397729
0.999860262038397840
0.999860262038397618
0.999860262038397729
0.999860262038397840
0.999860262038397840
0.999860262038397618
0.999860262038397729
0.999860262038397951
0.999860262038397840
0.999860262038397729
0.999860262038397729
0.999860262038397840
0.999860262038397729
0.999860262038397729
0.999860262038397729
0.999860262038397618
0.999860262038397840
0.999860262038398062
0.999860262038397618
0.999860262038397729
0.999860262038397618
0.999860262038397840
0.999860262038397840
0.999860262038397507
0.999860262038397729
0.999860262038397951
0.999860262038397618
0.999860262038397840
0.999860262038397729
0.999860262038397729
0.999860262038397507
0.999860262038397951
0.999860262038397840
0.999860262038397507
0.999860262038397729
0.999860262038397840
0.999860262038397840
0.999860262038397729
0.999860262038397951
0.999860262038397729
0.999860262038397729
0.999860262038397618
0.999860262038397840
0.999860262038397840
0.999860262038397618
0.999860262038397840
0.999860262038397840
0.999860262038397729
0.999860262038397840
0.999860262038397729
0.999860262038397729
0.999860262038397729
0.999860262038397840
0.999860262038397618
0.999860262038397840
0.999860262038397729
0.999860262038397840
0.999860262038397618
0.999860262038397729
0.999860262038397840
0.999860262038397507
0.999860262038397951
0.999860262038397840
0.999860262038397729
0.999860262038397840
0.999860262038397507
0.999860262038397840
0.999860262038397840
0.999860262038397729
0.999860262038397618
0.999860262038397729
0.999860262038397840
0.999860262038397951
0.999860262038397507
0.999860262038397618
0.999860262038397951
0.999860262038397729
0.999860262038397840
0.999860262038397618
0.999860262038397951
0.999860262038397840
0.999860262038397618
0.999860262038397840
0.999860262038397396
0.999860262038397840
0.999860262038398062
0.999860262038397618
0.999860262038397840
0.999860262038397618
0.999860262038397618
0.999860262038397840
0.999860262038397618
0.999860262038397951
0.999860262038397729
0.999860262038397729
0.999860262038397618
0.999860262038397729
0.999860262038398062
0.999860262038397729
0.999860262038397618
0.999860262038397729
0.999860262038397840
0.999860262038397729
0.999856293185091061
