# Supplementary material for: A ‘post-honeymoon’ measles epidemic in Burundi: mathematical model-based analysis and implications for vaccination timing
Source: PeerJ. 2016 Sep 15;4:e2476. doi: 10.7717/peerj.2476 (PMC5028774; doi:10.7717/peerj.2476)
Supplement: Data S1 [file peerj-04-2476-s001.zip › measles.csv]

year	month	cases
1981	1	817
1981	2	547
1981	3	260
1981	4	327
1981	5	167
1981	6	79
1981	7	5
1981	8	32
1981	9	12
1981	10	10
1981	11	16
1981	12	15
1982	1	11
1982	2	19
1982	3	39
1982	4	12
1982	5	13
1982	6	24
1982	7	133
1982	8	217
1982	9	229
1982	10	367
1982	11	370
1982	12	446
1983	1	503
1983	2	230
1983	3	222
1983	4	95
1983	5	66
1983	6	86
1983	7	74
1983	8	66
1983	9	66
1983	10	65
1983	11	117
1983	12	133
1984	1	90
1984	2	40
1984	3	23
1984	4	17
1984	5	27
1984	6	14
1984	7	6
1984	8	23
1984	9	7
1984	10	18
1984	11	44
1984	12	29
1985	1	18
1985	2	7
1985	3	8
1985	4	3
1985	5	60
1985	6	2
1985	7	-99
1985	8	33
1985	9	31
1985	10	64
1985	11	93
1985	12	194
1986	1	346
1986	2	330
1986	3	289
1986	4	172
1986	5	145
1986	6	78
1986	7	130
1986	8	50
1986	9	64
1986	10	43
1986	11	48
1986	12	96
1987	1	-99
1987	2	168
1987	3	132
1987	4	78
1987	5	127
1987	6	131
1987	7	145
1987	8	27
1987	9	47
1987	10	34
1987	11	29
1987	12	29
1988	1	5
1988	2	22
1988	3	29
1988	4	52
1988	5	116
1988	6	160
1988	7	288
1988	8	314
1988	9	475
1988	10	868
1988	11	201
1988	12	1337
1989	1	1120
1989	2	484
1989	3	206
1989	4	97
1989	5	67
1989	6	42
1989	7	41
1989	8	34
1989	9	26
1989	10	36
1989	11	49
1989	12	80
1990	1	69
1990	2	58
1990	3	49
1990	4	27
1990	5	24
1990	6	35
1990	7	47
1990	8	21
1990	9	22
1990	10	38
1990	11	61
1990	12	112
1991	1	17
1991	2	175
1991	3	201
1991	4	143
1991	5	54
1991	6	25
1991	7	34
1991	8	64
1991	9	43
1991	10	125
1991	11	160
1991	12	107
1992	1	218
1992	2	240
1992	3	174
1992	4	121
1992	5	93
1992	6	81
1992	7	81
1992	8	108
1992	9	248
1992	10	339
1992	11	436
1992	12	391
