# Supplementary material for: A ‘post-honeymoon’ measles epidemic in Burundi: mathematical model-based analysis and implications for vaccination timing
Source: PeerJ. 2016 Sep 15;4:e2476. doi: 10.7717/peerj.2476 (PMC5028774; doi:10.7717/peerj.2476)
Supplement: Data S1 [file peerj-04-2476-s001.zip › chicken.csv]

year	month	cases
1981	1	87
1981	2	59
1981	3	26
1981	4	34
1981	5	29
1981	6	49
1981	7	1
1981	8	45
1981	9	52
1981	10	46
1981	11	74
1981	12	97
1982	1	129
1982	2	90
1982	3	97
1982	4	95
1982	5	47
1982	6	47
1982	7	40
1982	8	61
1982	9	79
1982	10	79
1982	11	145
1982	12	134
1983	1	86
1983	2	97
1983	3	54
1983	4	29
1983	5	19
1983	6	37
1983	7	47
1983	8	62
1983	9	71
1983	10	56
1983	11	72
1983	12	106
1984	1	134
1984	2	163
1984	3	148
1984	4	85
1984	5	61
1984	6	62
1984	7	93
1984	8	80
1984	9	39
1984	10	41
1984	11	80
1984	12	93
1985	1	63
1985	2	45
1985	3	57
1985	4	50
1985	5	30
1985	6	41
1985	7	48
1985	8	44
1985	9	52
1985	10	64
1985	11	37
1985	12	47
1986	1	40
1986	2	33
1986	3	31
1986	4	67
1986	5	85
1986	6	65
1986	7	38
1986	8	36
1986	9	68
1986	10	101
1986	11	79
1986	12	107
1987	1	-99
1987	2	50
1987	3	39
1987	4	33
1987	5	38
1987	6	53
1987	7	112
1987	8	85
1987	9	42
1987	10	61
1987	11	78
1987	12	78
1988	1	-99
1988	2	107
1988	3	57
1988	4	58
1988	5	38
1988	6	61
1988	7	124
1988	8	101
1988	9	63
1988	10	88
1988	11	190
1988	12	200
1989	1	140
1989	2	156
1989	3	139
1989	4	90
1989	5	95
1989	6	108
1989	7	129
1989	8	111
1989	9	93
1989	10	137
1989	11	-99
1989	12	96
1990	1	147
1990	2	150
1990	3	126
1990	4	110
1990	5	47
1990	6	63
1990	7	76
1990	8	-99
1990	9	55
1990	10	76
1990	11	102
1990	12	131
1991	1	118
1991	2	137
1991	3	65
1991	4	65
1991	5	53
1991	6	-99
1991	7	169
1991	8	170
1991	9	204
1991	10	259
1991	11	249
1991	12	264
1992	1	131
1992	2	113
1992	3	166
1992	4	126
1992	5	45
1992	6	64
1992	7	64
1992	8	79
1992	9	151
1992	10	143
1992	11	133
1992	12	131
