# Supplementary material for: A ‘post-honeymoon’ measles epidemic in Burundi: mathematical model-based analysis and implications for vaccination timing
Source: PeerJ. 2016 Sep 15;4:e2476. doi: 10.7717/peerj.2476 (PMC5028774; doi:10.7717/peerj.2476)
Supplement: Supplemental Information 1 [file peerj-04-2476-s002.pro]

pro measles_model

; Program for numerical solution of PDE of measles transmission 
; Andrew Noymer & Katelyn Corey
; Sept 2014-May 2016, Irvine

; USE FONT: Andale Mono(space) 38pt

; "tic" and "toc" are timer calls in IDL
; uncomment this "tic" and the "toc" below
; to get run-times for the program
;
; TIC

Omega=50 ; the oldest age to which anyone lives
ipy=146  ; iterations per year a/k/a 2.5 day time/age step
ypi=double(1.0/(1.0*ipy)) ; years per iteration (floating-point)
num_steps=Omega*ipy ; 7300 if ipy and Omega remain the same
dps=double(365.0/ipy)  ; "days per step"
; the following is /12 to convert months to years...
;  median age (post-expiration of maternal Ab... see notes
;  "lambda.pdf"... six months is subtracted [already]).  This is 
;  drawn from the literature and may vary from place to place etc.
median_age_seroconvert=ipy*(24.0/12.0)
two=double(2.0) ; double-precision 2.0
mean_age_sero=median_age_seroconvert/ALOG(two)

mean_contagious=7.0       ; in days
cdr = double(1.0/mean_contagious) ; "contagious decay rate"
ncp = EXP(-cdr*dps)   ; "net contagious persistence"

mean_latent=10.0      ; in days
ldr=double(1.0/mean_latent)   ; "latent decay rate"
nlp=EXP(-ldr*dps)     ; "net latent persistence"

; population classes:
general=dblarr(num_steps)  ; population before apportionment
;  "general" is just a placeholder
;  for the population while the model
;  does some set-up work.  one can think
;  of it as the "total population" but it
;  is un-used once the setup work is done
lifetable=dblarr(num_steps) ; life table l(x) column
M=dblarr(num_steps) ; maternal
S=dblarr(num_steps) ; susceptible
L=dblarr(num_steps) ; latent 
C=dblarr(num_steps) ; contagious
Z=dblarr(num_steps) ; immune
; rates:
mu=dblarr(num_steps)

; read data:
; mu is a file containing survival probabilities
; produced separately: calc_lifetable_v16.pro
get_lun, LUN
openr, LUN, 'mu.txt'
readf, LUN, mu
close, LUN
free_lun, LUN

;; Run quick simulation to convert mu[·] into 
;; a lifetable l(x) column (which will be needed
;; to pre-populate a stable population, but which
;; is not used in the model per se)
lifetable[0]=1.0
for time=1,num_steps-1 do begin
  lifetable[time]=$
   lifetable[time-1]*mu[time-1]
endfor

;;
;; start by populating the model
;; 
TotalN=ulong(300000) ; starting population of model district
PropUnderFifty=0.75  ; from Coale and Demeny (e.g. p.183)
N=TotalN*PropUnderFifty ; de facto population
growth=double(2.6/100.0); population growth rate in percent (DHS estimate)
CBR=47.0/1000.0   ; crude birth rate (DHS country report, p.4 [PDF p.29], "Taux de natalité")

;; HEATMAP - comment-out this section and its associated loop 
;; we are tagging the heatmap code with ";%;" -- these are the
;; lines that need to be un-commented to do the heatmap.

;%; num_growth_rates=100
;%; min_growth_rate=double(0.5/100.0)
;%; max_growth_rate=double(2.8/100.0)
;%; growth_rate_range=max_growth_rate-min_growth_rate
;%; growth_rate_step=growth_rate_range/float(num_growth_rates)
;%; growth_rate=min_growth_rate+$
;%;   growth_rate_step*findgen(num_growth_rates)

;%; num_immuniz_rates=100
;%; min_immuniz_rate=double(0.60)
;%; max_immuniz_rate=double(1.00)
;%; immuniz_rate_range=max_immuniz_rate-min_immuniz_rate
;%; immuniz_rate_step=immuniz_rate_range/float(num_immuniz_rates)
;%; immuniz_rate=min_immuniz_rate+$
;%;   immuniz_rate_step*findgen(num_immuniz_rates)

; heatmap is a 2D-array of waiting TIMES so is an integer-type array
;%; heatmap=UINTARR(num_growth_rates,num_immuniz_rates)
;%; imm_map=DBLARR(num_growth_rates,num_immuniz_rates)
;%; r_map=DBLARR(num_growth_rates,num_immuniz_rates)


;%; FOR growth_loop=0,num_growth_rates-1 DO BEGIN
;%; growth=growth_rate[growth_loop]

;; POPULATION INITIALIZATION
;;    step 1: populate the "general" array
;;    with a stable population structure based
;;    off a calcuation, which should be v. close
;;    to the correct stable pop structure.  This
;;    saves a ton of execution time vs. starting
;;    with arbitrary (e.g. uniform) pop structure 
;;    and simulating-out the equilibrium
;;
;;
;;  calibrate the CURRENT birth cohort size 
;;  based on the empirical crude birth rate 
;;  (recall that ypi=1/146<<1)
starting_birth_cohort=TotalN*CBR*ypi
age=Omega*(findgen(num_steps)/num_steps)
;   see Keyfitz, AMD (Springer Edn 1985), p.78
;   note that "dx" is not included below but
;   is implicit because "ypi"==dx and is
;   in the above defn of starting_birth_cohort
general=starting_birth_cohort*$
        EXP(-growth*age)*lifetable
;;
;; then apportion into M,S,L,C,Z classes 
;; 

;; first part: rough 
; scale pop:
; this just restores the pop to N=TotalN*PropUnderFifty
; because the stable-pop calculation inflated it a bit
; this does not change the structure, just the total
totalpop=total(general,/double)
paf=(N/totalpop)  ; population adjustment factor
general=paf*general

; this variable just control the number of steps in which
; to sprinkle seed cases
steps_latent=1

;; pre-assignment of classes
; assign M
zeta=(ipy/2)-1
M[0:zeta]=general[0:zeta]
; assign S
; kappa (below) is a fudge-factor to adjust lambda so that 
; (BY TRIAL AND ERROR) the "model-empirical" age at 50%
; seropositivity equals the true-empirical value indicated 
; above see repeat/until loop below for final calculation 
; 
; kappa = 1.0 is what one expects from theory but that 
; assumes a rectangular population whereas our model uses 
; a Lotka population, i.e. demographic stability.  In other 
; words, there are design effects.  So we make a small
; adjustment to lambda to get out from the simulation the 
; correct median age of serology (etc.)
; 
; kappa is a design-effect paramter and should not deviate 
; from 1.0 by more than a few percent.  we align kappa by 
; trial and error but it could also be automated such that 
; everything below is a repeat..until loop.  It didn't take 
; a lot of iteration to assign kappa and it's easier to do 
; a few iterations and then lock-in the value.  in any case, 
; if we are iterating we would search in a neighborhood of kappa=1.0

kappa = 1.03
lambda=kappa*1.0/mean_age_sero
age_dummy=findgen(num_steps-zeta)
S[zeta+1:*]=$
   general[zeta+1:*]*(exp(-lambda*age_dummy))  ;*ypi
; assign L
; L&C don't matter much since they don't affect the force 
; of transmission which is fixed (for now only...) at lambda
; we can sprinkle a number of L&C into the population just 
; for fun, but in the end the model has to run until a stable 
; equilibrum is achieved...
;
; number of seeded cases to be inserted:
seeds=4.0
; make sure it doesn't exceed the population:
num_seeds=min([seeds,general[zeta+1]]) 
; insert that many latents:
L[zeta+1]=num_seeds
; deduct the seeds from S:
S[zeta+1]=S[zeta+1]-num_seeds
; assign Z
Z=general-C-L-S-M

;; NOW we run a simulation (until equilibrium) OF measles 
;; transmission with force of infection fixed at lambda

; run the model for 50 years (=Omega) to achieve a full
; demographic/epidemiologic equilibrium ...trial and error 
; shows that it takes this long to achieve a full equilibrium
max_init_inteations=num_steps

; pre-calculate certain quantities to save execution time:
exp_lambda=exp(-lambda)

for time=0,max_init_inteations-1 do begin

S_old=S
L_old=L
C_old=C

; note that the left hand side of the array assignments below 
; are single array cells, but what is being put there is a 
; multi-element array subset. IDL "knows" how to do this and 
; makes sure that the overflow (so to say) goes to the right place
; 
; for more details, see this URL:
; http://www.harrisgeospatial.com/Company/PressRoom/Blogs/IDLDataPointDetail/TabId/902/ArtMID/2926/ArticleID/14505/Increasing-Performance-when-Assigning-Subsets-of-Arrays.aspx
; if this link is broken, see array_assign.pdf 
 
; why not just do S[zeta+1:*] instead of S[zeta+1] (e.g. in 
; the LHS, first line of code below)? it is clearer code. 
; A: yes, it is clearer code, but due to IDL internals (described 
; at the above URL), it executes slower. We are making a small
; decrease in code readability in favor of speed. And given that 
; IDL is designed to work this way, the decrease in readability
; is debatable (i.e., if the reader knows IDL and is not just 
; treating it all as pseudocode, then it's clear enough what's 
; going on).  How much is the speed increase? About 4% in
; our tests, so not large but certainly not negligible.
; And, are we sure it works? Yes, tested.

S[zeta+1]=$
  mu[zeta:-2]*S_old[zeta:-2]*exp_lambda

L[zeta+1]=$
  mu[zeta:-2]*(L_old[zeta:-2]*nlp+S_old[zeta:-2]*(1.0-exp_lambda))

C[zeta+1]=$
  mu[zeta:-2]*((C_old[zeta:-2]*ncp)+L_old[zeta:-2]*(1.0-nlp))

Z[zeta+1]=$
  mu[zeta:-2]*(Z[zeta:-2]+C_old[zeta:-2]*(1.0-ncp))


; The value of S, just above zeta, is now zero, since it was 
; "aged" from s[zeta] in the above loop.  S[zeta+1] in fact comes 
; from M[zeta]. i.e. when M[zeta] age, they age into S[zeta+1].  
; The next line does this.

; transition from M to S:
S[zeta+1]=mu[zeta]*M[zeta]

M[1:zeta]=mu[0:zeta-1]*(M[0:zeta-1])

; birth cohort function:
M[0]=M[0]*EXP(growth*ypi)

endfor

totalpop=total(M+S+L+C+Z,/double)
beta = lambda * totalpop/total(C,/double)

; print, 'beta', beta

; re-apportion the population (again)
paf=(N/totalpop)  ; population adjustment factor
M=M*paf
S=S*paf
L=L*paf
C=C*paf
Z=Z*paf
G=M+S+L+C+Z

; save initial configuration of starting population...
; we will need it later.  (This is only needed for the 
; heatmap operations, or similar.)

;%; M_orig=M
;%; S_orig=S
;%; L_orig=L
;%; C_orig=C
;%; Z_orig=Z
;%; G_orig=G

; median serology:
; locate youngest age at which >=50% of 
; pop has measles Ab (i.e. is recovered)
;
; THIS LOOP MAY BE COMMENTED ONCE kappa is set
;; x=zeta-1
;; REPEAT BEGIN
;;   ++x  
;; ENDREP UNTIL Z[x]/G[x] GE 0.5


;; IMMUNIZATION LOOP 
;%; FOR IMM_count=0,num_immuniz_rates-1 DO BEGIN


;;
;; vaccination issues:
;;

max_model_iterations=25*ipy ; 25 years

; 0-2 years (of time): no vaccination, at all
; (but model is running in its perturbed state)
; 
; at 2 years (of time: vaccination starts,
; with a campaign.  as described below.
;
; starting immed. after the campaign, there is
; programmatic vaccination, as described below
;
; (i) evolution of vaccination coverage over time. vaccination 
; coverage was 30% for the first two years, then 35% for two years.  
; Then 55% for two years.  Then maxes out at 65% and remains.
; program vaccine efficacy is 75%
;
; (ii) at 2 years into the model, there is a campaign.
; the campaign looks like this:
;  vaccinate kids, 9 to 23 months of age.
;  coverage is 70% of pop
;  vaccine efficacy is 80%
;
; In this version of the model, there are more frequent campaigns.
; It's governed by the variable camp_time, which is an array with
; entries at each time step, 1 if campaign, 0 otherwise.  See below.
;
; A note about implementation of vaccine camaign: the most 
; runtime-efficient way to do this would be to run the model 
; for 2 years, then simulate the vaccine campaign, then run 
; the loop some more. this would require two loops... which is not
; runtime-costly, but adds approx 50 lines of code (incl blank 
; lines + comments), which breaks up the flow of the program from 
; a human-reading perspective.  what we do instead is add a boolean
; eval inside the loop, checking for whether it's campaign-time or 
; not.  the disadvantage of this is that this boolean eval will 
; be executed in every loop iteration, so is costly for runtime,
; but shouldn't be too costly.  at this point we prefer to have 
; readable code.
;
; the PROGRAM vaccination is implemented as an vector (over time) 
; of the immunization rate, with the pre-vax era set to 0.0.  HOWEVER, 
; we cannot implement campaign vaccination this way since campaign 
; vaccination occurs over an age RANGE, not a single-point of age, 
; so the analogue would be a matrix (age*time) not a vector,
; and that would be more costly than a boolean eval.

; net immunization is: coverage * efficacy.

; for program vaccination we make an array of net immunization X time:
immuniz=dblarr(max_model_iterations)

vax_begins=2*ipy

; is there a campaign now?
camp_time=bytarr(max_model_iterations)
; 2 years
vax_campaign_time = vax_begins
camp_time[vax_campaign_time]=1

campaign_frequency=1.7 ; years
c_f_steps=FLOOR(ipy*campaign_frequency)
FOR vct = vax_campaign_time+1,max_model_iterations-1 do begin
   if (vct MOD c_f_steps) EQ 0 then camp_time[vct]=1 
endfor

;print, 'number of campaigns: ', total(camp_time,/integer)

; vaccine coverage:
v1=0.3
v2=v1
v3=0.35
v4=v3
v5=0.55
v6=v5
v7=0.65
v8=0.65
;v8=0.85
;v8=immuniz_rate[IMM_count]
; remove or comment this block to return to BAU:
; the following is a jump right into
; the final vaccination coverage
;; v1=v8
;; v2=v8
;; v3=v8
;; v4=v8
;; v5=v8
;; v6=v8
;; v7=v8

; "simulated Muyinga" was only 65% coverage
; with a 75% effective vaccine

vax_efficacy=0.75
;vax_efficacy=1.00


;;; this represents PROGRAM vax only, not campaign
immuniz[0:vax_begins-1]=0.0
immuniz[vax_begins]=0.0 ; campaign vax not program
immuniz[vax_begins+1:3*ipy-1]=v1*vax_efficacy
immuniz[3*ipy:4*ipy-1]=v2*vax_efficacy
immuniz[4*ipy:5*ipy-1]=v3*vax_efficacy
immuniz[5*ipy:6*ipy-1]=v4*vax_efficacy
immuniz[6*ipy:7*ipy-1]=v5*vax_efficacy
immuniz[7*ipy:8*ipy-1]=v6*vax_efficacy
immuniz[8*ipy:9*ipy-1]=v7*vax_efficacy
immuniz[9*ipy:*]=v8*vax_efficacy


age_vax=CEIL((9.0/12.0)*ipy)
; 9 months to 2 years of age...
;; note that we are changing this now... some of the
;; above comments may indicate that camp. vax is 9mo-2yr
;; but in reality it's whatever is immed. below:
max_age_campaign_vax=(6*ipy)-1
;
; since age_vax is used for program vaccination as well,
; define the following:
min_age_campaign_vax=(2*ipy)-1

;; DATE of vaccine campaign 
; age-structure of campaign vaccination:
campaign_vax_by_age=dblarr(num_steps)
campaign_coverage=double(.7)
campaign_efficacy=double(.8)
net_immun=campaign_coverage*campaign_efficacy
number_steps_campaign_vax=$
     1+max_age_campaign_vax-min_age_campaign_vax
imminz_profile=replicate(net_immun,number_steps_campaign_vax)
dummy_vec_0=dblarr(min_age_campaign_vax-1)
dummy_vec_1=$
 dblarr(num_steps-((min_age_campaign_vax-1)+number_steps_campaign_vax))
success_campaign_vax= $
  [ dummy_vec_0, imminz_profile, dummy_vec_1] 
; so, we have an array, num_steps in length, which
; gives the net immunizing effect (by age) of the
; CAMPAIGN vaccination.  It is mostly zero, but 
; from 9 to 23 months it is "net_immun" (see definition
; above of that constant.  Multiply the susceptibles by
; this (element-wise) and we get the net immunized.  Then subtract
; these from the susceptibles and add them to the immunized,
; and that's the campaign, done. One array multiplication
; (element-wise), and two array additions/subtractions
 


;;
;; final model:
;;

agevector_detail=findgen(num_steps)/ipy

; "R" for reporting statistics
R_mean=DBLARR(max_model_iterations)
R_SD=DBLARR(max_model_iterations)

measles_over_time=dblarr(max_model_iterations)
measles_surface=dblarr(num_steps,max_model_iterations)

print, 'perturbing the model'
  perturbation=.1*S
  S=S-perturbation
  Z=Z+perturbation

age_x_section=DBLARR(num_steps,max_model_iterations/ipy)
age_x_counter=0
timestamp=LONARR(max_model_iterations/ipy)

; cbi: cumulative (time-)binned incidence
cbi=dblarr(1+CEIL(max_model_iterations/12))
cbi_count=LONG(-1)

; data structure to record the average of incident 
; cases from an arbitrary start to an arbitrary 
; stop point (e.g. a trough-to-trough epidemic)
; start+end are determined by trial and error
; (see "diagnostic" code in graph)
epid_cases=dblarr(num_steps)
epid_start=455
epid_end=epid_start+480

;; variable to keep track of ascending vs descending epidemic
epi_peak=double(0.0)
old_epi_peak=epi_peak
time_peak=long(0)


;;; BEGIN MAIN LOOP ;;;;;;;;;;;;;;;;;;;;;;;;;;;;;;;;;;;;;;;;;;;
for time=0,max_model_iterations-1 do begin

; start of every iteration:
; do PROGRAM vaccination:
immunized=S[age_vax]*immuniz[time]
S[age_vax]=S[age_vax]-immunized
Z[age_vax]=Z[age_vax]+immunized

; now we implement CAMPAIGN vaccination:
if camp_time[time] EQ 1 then begin
   camp_immunized=S*success_campaign_vax
   S=S-camp_immunized
   Z=Z+camp_immunized
endif

totC=total(C,/double)

measles_over_time[time]=totC
measles_surface[*,time]=C

; this loop is basically like that above but
; lambda is now a function that changes each
; iteration

lambda=beta*totC/total(M+S+L+C+Z)

; to save execution time:
exp_lambda=exp(-lambda)

S_old=S
L_old=L
C_old=C

S[zeta+1:*]=$
  mu[zeta:-2]*S_old[zeta:-2]*exp_lambda

L[zeta+1:*]=$
  mu[zeta:-2]*(L_old[zeta:-2]*nlp+S_old[zeta:-2]*(1.0-exp_lambda))

C[zeta+1:*]=$
  mu[zeta:-2]*((C_old[zeta:-2]*ncp)+L_old[zeta:-2]*(1.0-nlp))

new_cases=$
 total(mu[zeta:-2]*(L_old[zeta:-2]*(1.0-nlp)),/double)

Z[zeta+1:*]=$
  mu[zeta:-2]*(Z[zeta:-2]+C_old[zeta:-2]*(1.0-ncp))

; transition from M to S:
S[zeta+1]=mu[zeta]*M[zeta]

M[1:zeta]=mu[0:zeta-1]*(M[0:zeta-1])

; birth cohort function:
M[0]=M[0]*EXP(growth*ypi)


;; REPORTING:
; mean age is weighted average of age and C vecotr 
R_mean[time]=total(C*agevector_detail,/double)/total(C,/double)
; geomean & harmonic mean are not informative in add to arithmetic
;R_geomean[time]=EXP(total(C[1:*]*ALOG(agevector_detail[1:*]))/total(C[1:*]))
;
;R_harmean[time]=total(C[1:*])/total(C[1:*]/agevector_detail[1:*])
R_SD[time]=$
  SQRT(TOTAL(C*(agevector_detail-R_mean[time])^2,/double)/total(C,/double))

if (time MOD ipy) EQ 0 THEN BEGIN
  timestamp[age_x_counter]=time
  age_x_section[*,age_x_counter++]=C
ENDIF

; monthly binning so 12 time steps makes 30 days
IF (time mod 12) EQ 0 THEN cbi_count++
cbi[cbi_count]=cbi[cbi_count]+new_cases

; some small gains in runtime can be achieved
; by commenting-out the following, when the
; age distribution data (as in "table 3" of the original
; paper) are not needed
IF (time LT epid_end) AND (time GE epid_start) THEN BEGIN
   epid_cases=epid_cases+(mu*(L_old*(1.0-nlp)))
ENDIF

; avoid roundoff problems at sustained low incidence:
; 0.0000150 produces 5 bad 'pixels' at 100x100
; 0.00000750 produces 2 bad 'pixels' at 100x100
;%; tolerance=double(0.00000100)

;; *****************************************************
;; comment-out this to turn OFF short-circuting the model 
;; looking for triangle pattern 

;%; ;; IF (time GT vax_campaign_time) AND $
;%; ;;    (new_cases LT epi_peak) AND $
;%; ;;    ((epi_peak-tolerance) GT old_epi_peak) THEN BEGIN
;%; ;;    time_peak=time-1
;%; ;;    GOTO, LOOP_END
;%; ;; ENDIF

old_epi_peak=epi_peak
epi_peak=new_cases
time_peak=time

endfor


;%; LOOP_END: ;print, 'peak ', time_peak

;; heatmap[growth_loop,imm_count]=time_peak
;; imm_map[growth_loop,imm_count]=v8
;; r_map[growth_loop,imm_count]=growth

; we are now at the bottom of the 
; IMMUNIZ loop.  Before we start again,
; reset M,S,L,... to starting value
;%; M=M_orig
;%; S=S_orig
;%; L=L_orig
;%; C=C_orig
;%; Z=Z_orig
;%; G=G_orig

;%; ;ENDFOR ; IMM_count
;%; ;ENDFOR ; growth_loop

;%; openw, lun, 'heatmap.txt', /get_lun, width=10*num_growth_rates
;%;    printf, lun, heatmap
;%; free_LUN, lun

;; print, heatmap
;; print
;; print, imm_map
;; print
;; print, r_map

; calculate ages for "table 3" (rel. to orig paper)
; age groups (months) were as follows:
;; 0-5
;; 6-11
;; 12-23
;; 24-35
;; 36-59
;; 60-600
table_3=dblarr(6)
; bin the cases by age:
table_3[0]=total(epid_cases[0:72],/double)
table_3[1]=total(epid_cases[73:145],/double)
table_3[2]=total(epid_cases[146:291],/double)
table_3[3]=total(epid_cases[292:437],/double)
table_3[4]=total(epid_cases[438:583],/double)
table_3[5]=total(epid_cases[584:*],/double)
; make it proportional:
table_3=table_3/total(epid_cases,/double)

;; print, 'table 3'
;; print, transpose(table_3)

;; alternate version of table 3 where we ignore
;; cases >5 years (like the paper)
table_3[0]=total(epid_cases[0:72],/double)
table_3[1]=total(epid_cases[73:145],/double)
table_3[2]=total(epid_cases[146:291],/double)
table_3[3]=total(epid_cases[292:437],/double)
table_3[4]=total(epid_cases[438:583],/double)
; make it proportional:
table_3=table_3/total(epid_cases[0:583],/double)
print, 'table 3'
print, transpose(table_3[0:4])


; check growth rate:
; print, ALOG(POP_ONE/POP_ZERO)/10.0


;;;;;;; downsample the result  ;;;;;;;;;;;;;;;;;
;

; for the wireframe surface we want 
; less than the full 25 years of
; data:
surf_subset=min([10*ipy,max_model_iterations]) ;years

new_cols=num_steps/25
new_rows=surf_subset/25

measles_surface_downsamp=$
     congrid(measles_surface[*,0:surf_subset-1],new_cols,new_rows)
; REBIN == congrid and is is faster but the
; new dimensions must be an integer multple or 
; factor of the old dimensions


; drop over 25
age25=floor(25*ipy/25)
measles_surface_downsamp3=measles_surface_downsamp[0:age25,*]


;;;;;;; make graphs ;;;;;;;;;;;;;;;;;

; make graph

;agevector_complete=indgen(51)
; print, agevector_detail[x]

SET_PLOT, 'PS'
; use PostScript fonts:
!P.FONT=0
;
; thickness (for line weight, etc, 1.0 is IDL default):
CH=4.5
CS=2
;CS=3.5
T=7
U=T
;U=T+2
;

LOADCT, 0 

color_Measles=x11colors('dark_olive_green')
shade=x11colors('dark_grey');x11colors('gainsboro');x11colors('light_grey');x11colors('gainsboro')


; make plot:
;%; DEVICE, XSize=9, YSize=9, /INCHES, /ENCAPSULATED, /DECOMPOSED, $ 
;%;  /COLOR, Bits_Per_Pixel=8, File='heat_map.eps'
;%; !P.MULTI = [0, 1, 2]

;%; ymax=num_immuniz_rates
;%; ymin=0
;%; xmin=0
;%; xmax=num_growth_rates

;%; num_x_ticks=6
;%; xtickmarks=100.0*(min_growth_rate+$
;%;   findgen(num_x_ticks)*(max_growth_rate-min_growth_rate)/float(num_x_ticks-1))

;%; num_y_ticks=3
;%; ytickmarks=100.0*(min_immuniz_rate+$
;%;   findgen(num_y_ticks)*(max_immuniz_rate-min_immuniz_rate)/float(num_y_ticks-1))

;%; PLOT, findgen(num_growth_rates), findgen(num_immuniz_rates), YRANGE=[ymin,ymax], $
;%;    XRANGE=[xmin,xmax], ticklen=-0.02, $
;%;    /NODATA, $
;%;    XTHICK=T, YTHICK=T, YSTYLE=1, XSTYLE=1, $
;%;    XMINOR=1, YMINOR=2, YTICKS=num_y_ticks-1, XTICKS=num_x_ticks-1, $
;%;    XTITLE='Population growth rate, r (%)', $
;%;    YTITLE='Immunization rate (%)', $
;%;    ytickname=string(ytickmarks,format='(F5.1)'), $
;%;    xtickname=string(xtickmarks,format='(F4.2)'), $
;%;    CHARTHICK=T, $
;%;    CHARSIZE=CS, $
;%;    POSITION=[0.2,0.3,0.95,0.9]

;%; print, 'fastest epidemic: ', min(heatmap)/float(ipy)
;%; print, 'longest time till (no) epidemic: ', max(heatmap)/float(ipy)

; Flip the color because highest value means longest
; wait between epidemics, which means "coolest" epi
; sitation.  But naturally, higher values are coded
; red, or "hottest".
;%; heat_map=byte(255)-bytscl(heatmap)

;%; for col=0,num_growth_rates-1 do begin
;%; for row=0,num_immuniz_rates-1 do begin
;%;     polyfill, [col,col,col+.99999,col+.99999,col],$
;%;              [row,row+.99999,row+.99999,row,row], $
;%;              color=blue_red_256(heat_map[col,row])
;%;     ; now foolproof way to know what is "white: "
;%;     IF heat_map[col,row] EQ 127 THEN BEGIN
;%;       print, 'white: ', heatmap[col,row]
;%;     ENDIF
;%; endfor
;%; endfor

; re-draw axes where POLYFILL has rubbed up against
;%;AXIS,  XAX=0, XRANGE=[XMIN,XMAX], Xstyle=1, Xticks=1, XTHICK=T, $
;%;   XTICKNAME=replicate(' ',2), XTICKLEN=-0.0001, /DATA
;%;
;%;AXIS,  XAX=1, XRANGE=[XMIN,XMAX], Xstyle=1, Xticks=1, XTHICK=T, $
;%;   XTICKNAME=replicate(' ',2), XTICKLEN=-0.0001, /DATA
;%;
;%;AXIS,  YAX=0, XRANGE=[YMIN,YMAX], Ystyle=1, Yticks=1, YTHICK=T, $
;%;   YTICKNAME=replicate(' ',2), YTICKLEN=-0.0001, /DATA
;%;
;%;AXIS,  YAX=1, XRANGE=[YMIN,YMAX], Ystyle=1, Yticks=1, YTHICK=T, $
;%;   YTICKNAME=replicate(' ',2), YTICKLEN=-0.0001, /DATA

; legend:

;%;PLOT, indgen(256), indgen(256), YRANGE=[0,1], $
;%;   XRANGE=[0,255], ticklen=-0.02, $
;%;   /NODATA, YTICKLEN=-0.000001, $
;%;   XTHICK=T, YTHICK=T, YSTYLE=1, XSTYLE=1, $
;%;   XMINOR=1, YMINOR=1, YTICKS=1, XTICKS=2, $
;%;;   XTITLE='Waiting time to epidemic', $
;%;   ytickname=replicate(' ',2), $
;%;   xtickname=['>25 years','15 years','5 years'], $
;%;   CHARTHICK=T, $
;%;   CHARSIZE=1.25, $
;%;   POSITION=[0.19,0.07,0.94,0.12]

;%;x_pos=indgen(256)
;%;legend_colors=bytscl(x_pos)
;%;
;%;for col=0,255 do begin
;%;    PLOTS, replicate(x_pos[col],2), $
;%;    [0,1], color=blue_red_256(legend_colors[col]), THICK=T
;%;endfor
;%;
;%;XYOUTS, 0.45, 0.013, 'Waiting time to epidemic', /NORM, $
;%; charsize=1.25 
;%;

; re-draw axes where PLOTS has rubbed up against
;%;AXIS,  XAX=0, XRANGE=[0,255], Xstyle=1, Xticks=1, XTHICK=T, $
;%;   XTICKNAME=replicate(' ',2), XTICKLEN=-0.0001, /DATA
;%;
;%;AXIS,  XAX=1, XRANGE=[0,255], Xstyle=1, Xticks=1, XTHICK=T, $
;%;   XTICKNAME=replicate(' ',2), XTICKLEN=-0.0001, /DATA
;%;
;%;AXIS,  YAX=0, XRANGE=[0,1], Ystyle=1, Yticks=1, YTHICK=T, $
;%;   YTICKNAME=replicate(' ',2), YTICKLEN=-0.0001, /DATA
;%;
;%;AXIS,  YAX=1, XRANGE=[0,1], Ystyle=1, Yticks=1, YTHICK=T, $
;%;   YTICKNAME=replicate(' ',2), YTICKLEN=-0.0001, /DATA


;%; DEVICE, /CLOSE_file


; reset
!P.MULTI = 0


; make plot:
DEVICE, XSize=9, YSize=7, /INCHES, /ENCAPSULATED, /DECOMPOSED, $ 
 /COLOR, Bits_Per_Pixel=8, File='timeseries.eps'

monthvector=indgen(CEIL(max_model_iterations/12.0))

ymax=3000;ceil(max(cbi))
ymin=30
xmin=0-1.5
xmax=max(monthvector)-1

PLOT, monthvector, cbi, YRANGE=[ymin,ymax], $
   XRANGE=[xmin,xmax], ticklen=-0.02, $
   /NODATA, /ylog, $
   XTHICK=T, YTHICK=T, YSTYLE=1, XSTYLE=1, $
   XMINOR=2, YMINOR=9, YTICKS=2, XTICKS=13, $
   XTITLE='Time (years)', $
   YTITLE='Monthly incidence', $
   CHARTHICK=T, $
   CHARSIZE=CS, $
   xtickv=24*indgen(13), $
xtickname=['0',' ','4',' ','8',' ','12',' ','16',' ','20',' ','24',' '], $
   POSITION=[0.2,0.2,0.95,0.9]

polyfill, [ XMIN , XMIN, XMAX, XMAX ], [ YMIN, ymax , ymax , YMIN ], color=shade

PLOTS, [ XMIn, XMAX ] , [ 300, 300 ], /data, thick=t-2, color=x11colors('white')

;; add a white rule to show vax campaign onset
;; this will be commented-out in many versions
;; of the results
PLOTS, [ vax_campaign_time/12.0, vax_campaign_time/12.0 ], $
       [ ymin, ymax ], /data, thick=2, color=x11colors('white')
;; add a white rule to confirm peak-timing of 1st post-H epi
;; PLOTS, [ 1155.0/12.0, 1155.0/12.0 ], $
;;        [ ymin, ymax ], /data, thick=2, color=x11colors('blue')


; add epid_start & epid_end (diagnostic only)
;;plots, [epid_start/12.0, epid_start/12.0 ], [ymin, ymax], thick=T 
;;plots, [epid_end/12.0, epid_end/12.0 ], [ymin, ymax], thick=T 

; plot to the penultimate cbi value because final
; bin may not be 4 full weeks
OPLOT, monthvector, cbi[0:-2], THICK=T,$
   color=color_measles

; output the data for plotting multiple timeseries on
; one set of axes.  
timeseries_data=[transpose(monthvector),transpose(cbi)]
openw, lun, 'timeseries.txt', /get_lun, width=100
   ; reduce scope for re-naming error by storing the 
   ; final vax coverage as the 1st line of the output data
   printf, lun, vax_efficacy, v8, FORMAT='(F0,"'+string(9b)+'",F0)'
   printf, lun, timeseries_data[0:1,*], $
   FORMAT='(%"%I\t%22.15F")' 
;  this is tab-separated-file output. the \t is tab and the % causes
;  IDL to switch to C-style format codes, which support \t.  the
;  default format codes do not support \t.  For whitespace-delimited,
;  just use:  FORMAT='(I0," ",F0)'
free_LUN, lun
; then manually re-name this file before trying a 
; different value for "v8"


; re-draw axes where POLYFILL has rubbed up against
AXIS,  XAX=0, XRANGE=[XMIN,XMAX], Xstyle=1, Xticks=1, XTHICK=T, $
   XTICKNAME=replicate(' ',2), XTICKLEN=-0.0001, /DATA

AXIS,  XAX=1, XRANGE=[XMIN,XMAX], Xstyle=1, Xticks=1, XTHICK=T, $
   XTICKNAME=replicate(' ',2), XTICKLEN=-0.0001, /DATA

AXIS,  YAX=0, XRANGE=[YMIN,YMAX], Ystyle=1, Yticks=1, YTHICK=T, $
   YTICKNAME=replicate(' ',2), YTICKLEN=-0.0001, /DATA

AXIS,  YAX=1, XRANGE=[YMIN,YMAX], Ystyle=1, Yticks=1, YTHICK=T, $
   YTICKNAME=replicate(' ',2), YTICKLEN=-0.0001, /DATA

DEVICE, /CLOSE_file


; make plot:
DEVICE, XSize=9, YSize=7, /INCHES, /ENCAPSULATED, /DECOMPOSED, $ 
 /COLOR, Bits_Per_Pixel=8, File='timeseries_nolog.eps'

monthvector=indgen(CEIL(max_model_iterations/12.0))

ymax=3000;ceil(max(cbi))
ymin=0
xmin=0-1.5
xmax=max(monthvector)-1

PLOT, monthvector, cbi, YRANGE=[ymin,ymax], $
   XRANGE=[xmin,xmax], ticklen=-0.02, $
   /NODATA, $
   XTHICK=T, YTHICK=T, YSTYLE=1, XSTYLE=1, $
   XMINOR=2, YMINOR=9, YTICKS=2, XTICKS=13, $
   XTITLE='Time (years)', $
   YTITLE='Monthly incidence', $
   CHARTHICK=T, $
   CHARSIZE=CS, $
   xtickv=24*indgen(13), $
xtickname=['0',' ','4',' ','8',' ','12',' ','16',' ','20',' ','24',' '], $
   POSITION=[0.2,0.2,0.95,0.9]

polyfill, [ XMIN , XMIN, XMAX, XMAX ], [ YMIN, ymax , ymax , YMIN ], color=shade

PLOTS, [ XMIn, XMAX ] , [ 300, 300 ], /data, thick=t-2, color=x11colors('white')

;; add a white rule to show vax campaign onset
;; this will be commented-out in many versions
;; of the results
PLOTS, [ vax_campaign_time/12.0, vax_campaign_time/12.0 ], $
       [ ymin, ymax ], /data, thick=2, color=x11colors('white')
;; add a white rule to confirm peak-timing of 1st post-H epi
;; PLOTS, [ 1155.0/12.0, 1155.0/12.0 ], $
;;        [ ymin, ymax ], /data, thick=2, color=x11colors('blue')


; add epid_start & epid_end (diagnostic only)
;;plots, [epid_start/12.0, epid_start/12.0 ], [ymin, ymax], thick=T 
;;plots, [epid_end/12.0, epid_end/12.0 ], [ymin, ymax], thick=T 

; plot to the penultimate cbi value because final
; bin may not be 4 full weeks
OPLOT, monthvector, cbi[0:-2], THICK=T,$
   color=color_measles

; output the data for plotting multiple timeseries on
; one set of axes.  
timeseries_data=[transpose(monthvector),transpose(cbi)]
openw, lun, 'timeseries.txt', /get_lun, width=100
   ; reduce scope for re-naming error by storing the 
   ; final vax coverage as the 1st line of the output data
   printf, lun, vax_efficacy, v8, FORMAT='(F0,"'+string(9b)+'",F0)'
   printf, lun, timeseries_data[0:1,*], $
   FORMAT='(%"%I\t%22.15F")' 
;  this is tab-separated-file output. the \t is tab and the % causes
;  IDL to switch to C-style format codes, which support \t.  the
;  default format codes do not support \t.  For whitespace-delimited,
;  just use:  FORMAT='(I0," ",F0)'
free_LUN, lun
; then manually re-name this file before trying a 
; different value for "v8"


; re-draw axes where POLYFILL has rubbed up against
AXIS,  XAX=0, XRANGE=[XMIN,XMAX], Xstyle=1, Xticks=1, XTHICK=T, $
   XTICKNAME=replicate(' ',2), XTICKLEN=-0.0001, /DATA

AXIS,  XAX=1, XRANGE=[XMIN,XMAX], Xstyle=1, Xticks=1, XTHICK=T, $
   XTICKNAME=replicate(' ',2), XTICKLEN=-0.0001, /DATA

AXIS,  YAX=0, XRANGE=[YMIN,YMAX], Ystyle=1, Yticks=1, YTHICK=T, $
   YTICKNAME=replicate(' ',2), YTICKLEN=-0.0001, /DATA

AXIS,  YAX=1, XRANGE=[YMIN,YMAX], Ystyle=1, Yticks=1, YTHICK=T, $
   YTICKNAME=replicate(' ',2), YTICKLEN=-0.0001, /DATA

DEVICE, /CLOSE_file


ymax=CEIL(max(measles_over_time))
xmin=0
xmax=25


sd_color=x11colors('blue')


; cf. measles_v041.pro for the final version that also 
; includes an alternate version of the Mean/SD graph
; wherein mean is on one Y-axis and SD is on another.
; ... same thing goes for mean-only + sd-only graphs
; 


; make plot:
DEVICE, XSize=9, YSize=7, /INCHES, /ENCAPSULATED, /DECOMPOSED, $ 
 /COLOR, Bits_Per_Pixel=8, File='mean_sd.eps'

AA=xmin-0.4
BB=xmax+0.4

CC=2.3
DD=5.1
ygridlines=[3,4,5]
xgridlines=[0,10,20]

PLOT, agevector_detail, R_SD, YRANGE=[CC,DD], $
   XRANGE=[AA,BB], ticklen=-0.02, $
   /NODATA, $
   XTHICK=T, YTHICK=T, YSTYLE=1, XSTYLE=1, $
   XMINOR=2, YMINOR=2, YTICKS=2, XTICKS=5, $
   XTITLE='time (years)', $
   YTITLE='age of infected (years)', $
   CHARTHICK=T, $
   CHARSIZE=CS, $
   ytickv=ygridlines,$
   xtickv=[0,5,10,15,20,25]
   POSITION=[0.2,0.2,0.9,0.9]

polyfill, [ AA, AA, BB, BB, AA ], $
          [ CC, DD, DD, CC, CC ], color=x11colors('dark_grey')

for i=0,N_elements(ygridlines)-1 do begin
  plots, [ AA, BB ], $ 
   replicate(ygridlines[i], 2), color=x11colors('white'), THICK=T
  plots, replicate(xgridlines[i], 2), $ 
    [ CC, DD], color=x11colors('white'), THICK=T
endfor


OPLOT, agevector_detail[0:max_model_iterations-1], $
   R_SD, THICK=T,$
   color=sd_color

OPLOT, agevector_detail[0:max_model_iterations-1], $
   R_mean, THICK=T

XYOUTS, 20.2,4.25,'SD',/data,color=SD_color, charsize=2.0, charthick=1.5
XYOUTS, 15.8, 4.6, 'Mean', /data, charsize=2.0, charthick=1.5

AXIS, YAX=0, YTHICK=T, YSTYLE=1, $
  YMINOR=1, YTICKS=1, YTICKLEN=-0.0000000005, $
  YTICKNAME=[' ',' ']
AXIS, YAX=1, YTHICK=T, YSTYLE=1, $
  YMINOR=1, YTICKS=1, YTICKLEN=-0.0000000005, $
  YTICKNAME=[' ',' ']
AXIS, XAX=1, XTHICK=T, XSTYLE=1, $
  XMINOR=1, XTICKS=1, XTICKLEN=-0.0000000005, $
  XTICKNAME=[' ',' ']
AXIS, XAX=0, XTHICK=T, XSTYLE=1, $
  XMINOR=1, XTICKS=1, XTICKLEN=-0.0000000005, $
  XTICKNAME=[' ',' ']


DEVICE, /CLOSE_file


max_age_plot=12

; make plot:
DEVICE, XSize=9, YSize=7, /INCHES, /ENCAPSULATED, /DECOMPOSED, $ 
 /COLOR, Bits_Per_Pixel=8, File='age_x_section.eps'
PLOT, age, age, YRANGE=[0,0.915], $
   XRANGE=[0,max_age_plot], ticklen=-0.02, $
   /NODATA, $
   XTHICK=T, YTHICK=T, YSTYLE=3, XSTYLE=3, $
   XMINOR=2, YMINOR=2, YTICKS=3, XTICKS=4, $
   XTITLE='age (years)', $
   YTITLE='N infected per age bin', $
   CHARTHICK=T, $
   CHARSIZE=CS, $
   YTICKV=[0,.3,.6,.9],$
   POSITION=[0.2,0.2,0.95,0.9]

xsection_color=$
[x11colors('blue'),$ ;0
 x11colors('green'),$      ;1
 x11colors('red'),$       ;2 
 x11colors('yellow'),$    ;3
 x11colors('SeaGreen4'),$     ;4
 x11colors('brown'),$    ;5 
 x11colors('violet'),$    ;6
 x11colors('medium_blue'),$;7
 x11colors('orange'),$      ;8
 x11colors('olive_drab')]  ;9

max_plot_age=max_age_plot*ipy-1
yleg=.6


FOR i=0,N_ELEMENTS(timestamp)-1 do begin
j=(N_ELEMENTS(timestamp)-1)-i
if (j EQ 0) OR (j EQ 2) OR (j EQ 4) OR (j EQ 8) then begin
OPLOT, age[0:max_plot_age], $
   age_x_section[0:max_plot_age,j], THICK=T,$
   color=xsection_color[j]
PLOTS, [.7,.8],[yleg,yleg], /norm, thick=T, color=xsection_color[j]
XYOUTS,.807, yleg-.01, STRING(timestamp(j)/(1.0*ipy), FORMAT='(F3.1)'), $ 
    charsize=1.5, charthick=1.2, /norm
yleg=yleg+.05
endif
endfor

XYOUTS,.70, yleg, 'Time (years):',  $ 
    charsize=1.5, charthick=1.2, /norm

PLOTS, .675, yleg+.05, /norm
PLOTS, .875, yleg+.05, /norm, /CONTINUE, thick=T-2
PLOTS, .875, .56, /norm, /CONTINUE, thick=T-2
PLOTS, .675, .56, /norm, /CONTINUE, thick=T-2
PLOTS, .675, yleg+.05, /norm, /CONTINUE, thick=T-2


DEVICE, /CLOSE_file


; make plot:
!P.FONT=1 ; for surfaces...

;; surface, zcoord , xcoord, ycoord, $
;; YTITLE='age (years)', $
;; ZTITLE='number affeced by rumor', $
;; XTITLE='time (years)';, AZ=90;, ZRANGE=[0,200]

;;; a new attempt at the surface

;; how many cols and rows are there?
numrows=N_ELEMENTS(measles_surface_downsamp3[0,*])
numcols=N_ELEMENTS(measles_surface_downsamp3[*,0])

agevec=25*(findgen(numcols)/numcols-1)
timevec=10*(findgen(numrows)/numrows-1)


DEVICE, XSize=9, YSize=7, /INCHES, /ENCAPSULATED, /DECOMPOSED, $ 
 /COLOR, Bits_Per_Pixel=8, File='new_surf.eps'

; note that AZ=230 is the "optimal" setting
; for the data.  however, the axes are drawn
; "behind" the data.  ugly.  so we do two
; things in tandem.  (i) we get the axes right
; by reversing the data (see xrange yrange etc).
; (ii) the remedy in (i) fixes the axes but
; flips the data --- unflip it by setting
; AZ={orig_AZ}-180 (=50 in other words). done.

SURFACE, measles_surface_downsamp3, $
  agevec, timevec, $
  AZ=50, AX=45, $
XSTYLE=3, YSTYLE=3, ZSTYLE=1, $
ZAXIS=1, $
XTHICK=T, YTHICK=T, ZTHICK=T, $
XRANGE = [MAX(agevec), MIN(agevec)], $
YRANGE=[MAX(timevec), MIN(timevec)], $
XTICKLEN=-0.04, YTICKLEN=-0.04, $
ZTICKLEN=-0.04, $
 CHARSIZE=CS+2, /SAVE, $
yminor=2, $
ytickname=reverse(['0','2','4','6','8']), $
xminor=2, $
xtickname=reverse(['0','5','10','15','20']), $
XTITLE='age (years)', $
zminor=2, $
ztickname=replicate(' ',10), $
ztitle='incidence', zcharsize=CS-0.25


; to display the y-axis label in such a way that
; the viewer does not need to turn her head to 
; read the text, we use XYOUTS in place of an 
; axis label.  position is +/- by trial and error.
; NOTE: /T3d must be set to make the text look 
; like it's in the same plane as the graph; otherwise
; it looks strange.  Note also that /save must be called
; by the surface command or else the 3d transformation is
; not sved.
XYOUTS, 7.5, -8 , 'time (years)', CHARSIZE=CS+2, /T3d, $
 orientation=-90

DEVICE, /CLOSE_file


;
;
; now try in color
; 


DEVICE, XSize=9, YSize=7, /INCHES, /ENCAPSULATED, $ 
 /COLOR, Bits_Per_Pixel=8, File='new_surf_color.eps'

DEVICE, DECOMPOSED=0
;; loadcolors
;; bottom=16
;; loadct, 13, bottom=bottom

bottom=byte(30); !d.table_size/2
loadct, 10, bottom=bottom
top=byte(!d.table_size-70);- 100)

;; bottom=byte(20); !d.table_size/2
;; loadct, 2, bottom=bottom
;; top=byte(!d.table_size-150);- 100)


;; bottom=byte(150); !d.table_size/2
;; loadct, 11, bottom=bottom
;; top=byte(!d.table_size-1);- 100)


;; bottom=byte(1); !d.table_size/2
;; loadct, 40, bottom=bottom
;; top=byte(!d.table_size-170);- 100)

;; TVLCT, r, g, b, /Get
;; TVLCT, Reverse(r), Reverse(g), Reverse(b)

ceiling=percentiles(measles_surface_downsamp3,value=[0.925])
floor=percentiles(measles_surface_downsamp3,value=[0.1])

shades=BytScl(measles_surface_downsamp3, max=ceiling, top=top) $
  + byte(bottom)

shades=byte(255)-shades


; print, !d.table_size

SURFACE, measles_surface_downsamp3, $
  agevec, timevec, $
  AZ=50, AX=45, $
;  COLOR=[0,0,0], $
; color experiment
 shades=shades, $
; end color experiment
XSTYLE=3, YSTYLE=3, ZSTYLE=1, $
ZAXIS=1, $
XTHICK=T, YTHICK=T, ZTHICK=T, $
XRANGE = [MAX(agevec), MIN(agevec)], $
YRANGE=[MAX(timevec), MIN(timevec)], $
XTICKLEN=-0.04, YTICKLEN=-0.04, $
ZTICKLEN=-0.04, $
 CHARSIZE=CS+2, /SAVE, $
yminor=2, $
ytickname=reverse(['0','2','4','6','8']), $
xminor=2, $
xtickname=reverse(['0','5','10','15','20']), $
XTITLE='age (years)', $
zminor=2, $
ztickname=replicate(' ',10), $
ztitle='incidence', zcharsize=CS-0.25


XYOUTS, 7.5, -8 , 'time (years)', CHARSIZE=CS+2, /T3d, $
 orientation=-90

DEVICE, /CLOSE_file


spawn, 'sh embed_labels.sh'

; TOC

end
